# Supplementary material for: Multi-parametric MRI-based machine learning model for prediction of WHO grading in patients with meningiomas
Source: Eur Radiol. 2023 Oct 9;34(4):2468–79. doi: 10.1007/s00330-023-10252-8 (PMC10957672; doi:10.1007/s00330-023-10252-8)
Supplement: Supplementary file 2 — Supplementary file2 (XLSX 22 KB) [file 330_2023_10252_MOESM2_ESM.xlsx]

## Sheet: Sheet1
Table S1: The name of 1015 features.
original_shape_Elongation
original_shape_Flatness
original_shape_LeastAxisLength
original_shape_MajorAxisLength
original_shape_Maximum2DDiameterColumn
original_shape_Maximum2DDiameterRow
original_shape_Maximum2DDiameterSlice
original_shape_Maximum3DDiameter
original_shape_MeshVolume
original_shape_MinorAxisLength
original_shape_Sphericity
original_shape_SurfaceArea
original_shape_SurfaceVolumeRatio
original_shape_VoxelVolume
original_firstorder_10Percentile
original_firstorder_90Percentile
original_firstorder_Energy
original_firstorder_Entropy
original_firstorder_InterquartileRange
original_firstorder_Kurtosis
original_firstorder_Maximum
original_firstorder_MeanAbsoluteDeviation
original_firstorder_Mean
original_firstorder_Median
original_firstorder_Minimum
original_firstorder_Range
original_firstorder_RobustMeanAbsoluteDeviation
original_firstorder_RootMeanSquared
original_firstorder_Skewness
original_firstorder_TotalEnergy
original_firstorder_Uniformity
original_firstorder_Variance
original_glcm_Autocorrelation
original_glcm_JointAverage
original_glcm_ClusterProminence
original_glcm_ClusterShade
original_glcm_ClusterTendency
original_glcm_Contrast
original_glcm_Correlation
original_glcm_DifferenceAverage
original_glcm_DifferenceEntropy
original_glcm_DifferenceVariance
original_glcm_JointEnergy
original_glcm_JointEntropy
original_glcm_Imc1
original_glcm_Imc2
original_glcm_Idm
original_glcm_Idmn
original_glcm_Id
original_glcm_Idn
original_glcm_InverseVariance
original_glcm_MaximumProbability
original_glcm_SumEntropy
original_glcm_SumSquares
original_glszm_GrayLevelNonUniformity
original_glszm_GrayLevelNonUniformityNormalized
original_glszm_GrayLevelVariance
original_glszm_HighGrayLevelZoneEmphasis
original_glszm_LargeAreaEmphasis
original_glszm_LargeAreaHighGrayLevelEmphasis
original_glszm_LargeAreaLowGrayLevelEmphasis
original_glszm_LowGrayLevelZoneEmphasis
original_glszm_SizeZoneNonUniformity
original_glszm_SizeZoneNonUniformityNormalized
original_glszm_SmallAreaEmphasis
original_glszm_SmallAreaHighGrayLevelEmphasis
original_glszm_SmallAreaLowGrayLevelEmphasis
original_glszm_ZoneEntropy
original_glszm_ZonePercentage
original_glszm_ZoneVariance
original_glrlm_GrayLevelNonUniformity
original_glrlm_GrayLevelNonUniformityNormalized
original_glrlm_GrayLevelVariance
original_glrlm_HighGrayLevelRunEmphasis
original_glrlm_LongRunEmphasis
original_glrlm_LongRunHighGrayLevelEmphasis
original_glrlm_LongRunLowGrayLevelEmphasis
original_glrlm_LowGrayLevelRunEmphasis
original_glrlm_RunEntropy
original_glrlm_RunLengthNonUniformity
original_glrlm_RunLengthNonUniformityNormalized
original_glrlm_RunPercentage
original_glrlm_RunVariance
original_glrlm_ShortRunEmphasis
original_glrlm_ShortRunHighGrayLevelEmphasis
original_glrlm_ShortRunLowGrayLevelEmphasis
original_ngtdm_Busyness
original_ngtdm_Coarseness
original_ngtdm_Complexity
original_ngtdm_Contrast
original_ngtdm_Strength
original_gldm_DependenceEntropy
original_gldm_DependenceNonUniformity
original_gldm_DependenceNonUniformityNormalized
original_gldm_DependenceVariance
original_gldm_GrayLevelNonUniformity
original_gldm_GrayLevelVariance
original_gldm_HighGrayLevelEmphasis
original_gldm_LargeDependenceEmphasis
original_gldm_LargeDependenceHighGrayLevelEmphasis
original_gldm_LargeDependenceLowGrayLevelEmphasis
original_gldm_LowGrayLevelEmphasis
original_gldm_SmallDependenceEmphasis
original_gldm_SmallDependenceHighGrayLevelEmphasis
original_gldm_SmallDependenceLowGrayLevelEmphasis
log.sigma.3.0.mm.3D_firstorder_10Percentile
log.sigma.3.0.mm.3D_firstorder_90Percentile
log.sigma.3.0.mm.3D_firstorder_Energy
log.sigma.3.0.mm.3D_firstorder_Entropy
log.sigma.3.0.mm.3D_firstorder_InterquartileRange
log.sigma.3.0.mm.3D_firstorder_Kurtosis
log.sigma.3.0.mm.3D_firstorder_Maximum
log.sigma.3.0.mm.3D_firstorder_MeanAbsoluteDeviation
log.sigma.3.0.mm.3D_firstorder_Mean
log.sigma.3.0.mm.3D_firstorder_Median
log.sigma.3.0.mm.3D_firstorder_Minimum
log.sigma.3.0.mm.3D_firstorder_Range
log.sigma.3.0.mm.3D_firstorder_RobustMeanAbsoluteDeviation
log.sigma.3.0.mm.3D_firstorder_RootMeanSquared
log.sigma.3.0.mm.3D_firstorder_Skewness
log.sigma.3.0.mm.3D_firstorder_TotalEnergy
log.sigma.3.0.mm.3D_firstorder_Uniformity
log.sigma.3.0.mm.3D_firstorder_Variance
log.sigma.3.0.mm.3D_glcm_Autocorrelation
log.sigma.3.0.mm.3D_glcm_JointAverage
log.sigma.3.0.mm.3D_glcm_ClusterProminence
log.sigma.3.0.mm.3D_glcm_ClusterShade
log.sigma.3.0.mm.3D_glcm_ClusterTendency
log.sigma.3.0.mm.3D_glcm_Contrast
log.sigma.3.0.mm.3D_glcm_Correlation
log.sigma.3.0.mm.3D_glcm_DifferenceAverage
log.sigma.3.0.mm.3D_glcm_DifferenceEntropy
log.sigma.3.0.mm.3D_glcm_DifferenceVariance
log.sigma.3.0.mm.3D_glcm_JointEnergy
log.sigma.3.0.mm.3D_glcm_JointEntropy
log.sigma.3.0.mm.3D_glcm_Imc1
log.sigma.3.0.mm.3D_glcm_Imc2
log.sigma.3.0.mm.3D_glcm_Idm
log.sigma.3.0.mm.3D_glcm_Idmn
log.sigma.3.0.mm.3D_glcm_Id
log.sigma.3.0.mm.3D_glcm_Idn
log.sigma.3.0.mm.3D_glcm_InverseVariance
log.sigma.3.0.mm.3D_glcm_MaximumProbability
log.sigma.3.0.mm.3D_glcm_SumEntropy
log.sigma.3.0.mm.3D_glcm_SumSquares
log.sigma.3.0.mm.3D_glszm_GrayLevelNonUniformity
log.sigma.3.0.mm.3D_glszm_GrayLevelNonUniformityNormalized
log.sigma.3.0.mm.3D_glszm_GrayLevelVariance
log.sigma.3.0.mm.3D_glszm_HighGrayLevelZoneEmphasis
log.sigma.3.0.mm.3D_glszm_LargeAreaEmphasis
log.sigma.3.0.mm.3D_glszm_LargeAreaHighGrayLevelEmphasis
log.sigma.3.0.mm.3D_glszm_LargeAreaLowGrayLevelEmphasis
log.sigma.3.0.mm.3D_glszm_LowGrayLevelZoneEmphasis
log.sigma.3.0.mm.3D_glszm_SizeZoneNonUniformity
log.sigma.3.0.mm.3D_glszm_SizeZoneNonUniformityNormalized
log.sigma.3.0.mm.3D_glszm_SmallAreaEmphasis
log.sigma.3.0.mm.3D_glszm_SmallAreaHighGrayLevelEmphasis
log.sigma.3.0.mm.3D_glszm_SmallAreaLowGrayLevelEmphasis
log.sigma.3.0.mm.3D_glszm_ZoneEntropy
log.sigma.3.0.mm.3D_glszm_ZonePercentage
log.sigma.3.0.mm.3D_glszm_ZoneVariance
log.sigma.3.0.mm.3D_glrlm_GrayLevelNonUniformity
log.sigma.3.0.mm.3D_glrlm_GrayLevelNonUniformityNormalized
log.sigma.3.0.mm.3D_glrlm_GrayLevelVariance
log.sigma.3.0.mm.3D_glrlm_HighGrayLevelRunEmphasis
log.sigma.3.0.mm.3D_glrlm_LongRunEmphasis
log.sigma.3.0.mm.3D_glrlm_LongRunHighGrayLevelEmphasis
log.sigma.3.0.mm.3D_glrlm_LongRunLowGrayLevelEmphasis
log.sigma.3.0.mm.3D_glrlm_LowGrayLevelRunEmphasis
log.sigma.3.0.mm.3D_glrlm_RunEntropy
log.sigma.3.0.mm.3D_glrlm_RunLengthNonUniformity
log.sigma.3.0.mm.3D_glrlm_RunLengthNonUniformityNormalized
log.sigma.3.0.mm.3D_glrlm_RunPercentage
log.sigma.3.0.mm.3D_glrlm_RunVariance
log.sigma.3.0.mm.3D_glrlm_ShortRunEmphasis
log.sigma.3.0.mm.3D_glrlm_ShortRunHighGrayLevelEmphasis
log.sigma.3.0.mm.3D_glrlm_ShortRunLowGrayLevelEmphasis
log.sigma.3.0.mm.3D_ngtdm_Busyness
log.sigma.3.0.mm.3D_ngtdm_Coarseness
log.sigma.3.0.mm.3D_ngtdm_Complexity
log.sigma.3.0.mm.3D_ngtdm_Contrast
log.sigma.3.0.mm.3D_ngtdm_Strength
log.sigma.3.0.mm.3D_gldm_DependenceEntropy
log.sigma.3.0.mm.3D_gldm_DependenceNonUniformity
log.sigma.3.0.mm.3D_gldm_DependenceNonUniformityNormalized
log.sigma.3.0.mm.3D_gldm_DependenceVariance
log.sigma.3.0.mm.3D_gldm_GrayLevelNonUniformity
log.sigma.3.0.mm.3D_gldm_GrayLevelVariance
log.sigma.3.0.mm.3D_gldm_HighGrayLevelEmphasis
log.sigma.3.0.mm.3D_gldm_LargeDependenceEmphasis
log.sigma.3.0.mm.3D_gldm_LargeDependenceHighGrayLevelEmphasis
log.sigma.3.0.mm.3D_gldm_LargeDependenceLowGrayLevelEmphasis
log.sigma.3.0.mm.3D_gldm_LowGrayLevelEmphasis
log.sigma.3.0.mm.3D_gldm_SmallDependenceEmphasis
log.sigma.3.0.mm.3D_gldm_SmallDependenceHighGrayLevelEmphasis
log.sigma.3.0.mm.3D_gldm_SmallDependenceLowGrayLevelEmphasis
log.sigma.5.0.mm.3D_firstorder_10Percentile
log.sigma.5.0.mm.3D_firstorder_90Percentile
log.sigma.5.0.mm.3D_firstorder_Energy
log.sigma.5.0.mm.3D_firstorder_Entropy
log.sigma.5.0.mm.3D_firstorder_InterquartileRange
log.sigma.5.0.mm.3D_firstorder_Kurtosis
log.sigma.5.0.mm.3D_firstorder_Maximum
log.sigma.5.0.mm.3D_firstorder_MeanAbsoluteDeviation
log.sigma.5.0.mm.3D_firstorder_Mean
log.sigma.5.0.mm.3D_firstorder_Median
log.sigma.5.0.mm.3D_firstorder_Minimum
log.sigma.5.0.mm.3D_firstorder_Range
log.sigma.5.0.mm.3D_firstorder_RobustMeanAbsoluteDeviation
log.sigma.5.0.mm.3D_firstorder_RootMeanSquared
log.sigma.5.0.mm.3D_firstorder_Skewness
log.sigma.5.0.mm.3D_firstorder_TotalEnergy
log.sigma.5.0.mm.3D_firstorder_Uniformity
log.sigma.5.0.mm.3D_firstorder_Variance
log.sigma.5.0.mm.3D_glcm_Autocorrelation
log.sigma.5.0.mm.3D_glcm_JointAverage
log.sigma.5.0.mm.3D_glcm_ClusterProminence
log.sigma.5.0.mm.3D_glcm_ClusterShade
log.sigma.5.0.mm.3D_glcm_ClusterTendency
log.sigma.5.0.mm.3D_glcm_Contrast
log.sigma.5.0.mm.3D_glcm_Correlation
log.sigma.5.0.mm.3D_glcm_DifferenceAverage
log.sigma.5.0.mm.3D_glcm_DifferenceEntropy
log.sigma.5.0.mm.3D_glcm_DifferenceVariance
log.sigma.5.0.mm.3D_glcm_JointEnergy
log.sigma.5.0.mm.3D_glcm_JointEntropy
log.sigma.5.0.mm.3D_glcm_Imc1
log.sigma.5.0.mm.3D_glcm_Imc2
log.sigma.5.0.mm.3D_glcm_Idm
log.sigma.5.0.mm.3D_glcm_Idmn
log.sigma.5.0.mm.3D_glcm_Id
log.sigma.5.0.mm.3D_glcm_Idn
log.sigma.5.0.mm.3D_glcm_InverseVariance
log.sigma.5.0.mm.3D_glcm_MaximumProbability
log.sigma.5.0.mm.3D_glcm_SumEntropy
log.sigma.5.0.mm.3D_glcm_SumSquares
log.sigma.5.0.mm.3D_glszm_GrayLevelNonUniformity
log.sigma.5.0.mm.3D_glszm_GrayLevelNonUniformityNormalized
log.sigma.5.0.mm.3D_glszm_GrayLevelVariance
log.sigma.5.0.mm.3D_glszm_HighGrayLevelZoneEmphasis
log.sigma.5.0.mm.3D_glszm_LargeAreaEmphasis
log.sigma.5.0.mm.3D_glszm_LargeAreaHighGrayLevelEmphasis
log.sigma.5.0.mm.3D_glszm_LargeAreaLowGrayLevelEmphasis
log.sigma.5.0.mm.3D_glszm_LowGrayLevelZoneEmphasis
log.sigma.5.0.mm.3D_glszm_SizeZoneNonUniformity
log.sigma.5.0.mm.3D_glszm_SizeZoneNonUniformityNormalized
log.sigma.5.0.mm.3D_glszm_SmallAreaEmphasis
log.sigma.5.0.mm.3D_glszm_SmallAreaHighGrayLevelEmphasis
log.sigma.5.0.mm.3D_glszm_SmallAreaLowGrayLevelEmphasis
log.sigma.5.0.mm.3D_glszm_ZoneEntropy
log.sigma.5.0.mm.3D_glszm_ZonePercentage
log.sigma.5.0.mm.3D_glszm_ZoneVariance
log.sigma.5.0.mm.3D_glrlm_GrayLevelNonUniformity
log.sigma.5.0.mm.3D_glrlm_GrayLevelNonUniformityNormalized
log.sigma.5.0.mm.3D_glrlm_GrayLevelVariance
log.sigma.5.0.mm.3D_glrlm_HighGrayLevelRunEmphasis
log.sigma.5.0.mm.3D_glrlm_LongRunEmphasis
log.sigma.5.0.mm.3D_glrlm_LongRunHighGrayLevelEmphasis
log.sigma.5.0.mm.3D_glrlm_LongRunLowGrayLevelEmphasis
log.sigma.5.0.mm.3D_glrlm_LowGrayLevelRunEmphasis
log.sigma.5.0.mm.3D_glrlm_RunEntropy
log.sigma.5.0.mm.3D_glrlm_RunLengthNonUniformity
log.sigma.5.0.mm.3D_glrlm_RunLengthNonUniformityNormalized
log.sigma.5.0.mm.3D_glrlm_RunPercentage
log.sigma.5.0.mm.3D_glrlm_RunVariance
log.sigma.5.0.mm.3D_glrlm_ShortRunEmphasis
log.sigma.5.0.mm.3D_glrlm_ShortRunHighGrayLevelEmphasis
log.sigma.5.0.mm.3D_glrlm_ShortRunLowGrayLevelEmphasis
log.sigma.5.0.mm.3D_ngtdm_Busyness
log.sigma.5.0.mm.3D_ngtdm_Coarseness
log.sigma.5.0.mm.3D_ngtdm_Complexity
log.sigma.5.0.mm.3D_ngtdm_Contrast
log.sigma.5.0.mm.3D_ngtdm_Strength
log.sigma.5.0.mm.3D_gldm_DependenceEntropy
log.sigma.5.0.mm.3D_gldm_DependenceNonUniformity
log.sigma.5.0.mm.3D_gldm_DependenceNonUniformityNormalized
log.sigma.5.0.mm.3D_gldm_DependenceVariance
log.sigma.5.0.mm.3D_gldm_GrayLevelNonUniformity
log.sigma.5.0.mm.3D_gldm_GrayLevelVariance
log.sigma.5.0.mm.3D_gldm_HighGrayLevelEmphasis
log.sigma.5.0.mm.3D_gldm_LargeDependenceEmphasis
log.sigma.5.0.mm.3D_gldm_LargeDependenceHighGrayLevelEmphasis
log.sigma.5.0.mm.3D_gldm_LargeDependenceLowGrayLevelEmphasis
log.sigma.5.0.mm.3D_gldm_LowGrayLevelEmphasis
log.sigma.5.0.mm.3D_gldm_SmallDependenceEmphasis
log.sigma.5.0.mm.3D_gldm_SmallDependenceHighGrayLevelEmphasis
log.sigma.5.0.mm.3D_gldm_SmallDependenceLowGrayLevelEmphasis
wavelet.LLH_firstorder_10Percentile
wavelet.LLH_firstorder_90Percentile
wavelet.LLH_firstorder_Energy
wavelet.LLH_firstorder_Entropy
wavelet.LLH_firstorder_InterquartileRange
wavelet.LLH_firstorder_Kurtosis
wavelet.LLH_firstorder_Maximum
wavelet.LLH_firstorder_MeanAbsoluteDeviation
wavelet.LLH_firstorder_Mean
wavelet.LLH_firstorder_Median
wavelet.LLH_firstorder_Minimum
wavelet.LLH_firstorder_Range
wavelet.LLH_firstorder_RobustMeanAbsoluteDeviation
wavelet.LLH_firstorder_RootMeanSquared
wavelet.LLH_firstorder_Skewness
wavelet.LLH_firstorder_TotalEnergy
wavelet.LLH_firstorder_Uniformity
wavelet.LLH_firstorder_Variance
wavelet.LLH_glcm_Autocorrelation
wavelet.LLH_glcm_JointAverage
wavelet.LLH_glcm_ClusterProminence
wavelet.LLH_glcm_ClusterShade
wavelet.LLH_glcm_ClusterTendency
wavelet.LLH_glcm_Contrast
wavelet.LLH_glcm_Correlation
wavelet.LLH_glcm_DifferenceAverage
wavelet.LLH_glcm_DifferenceEntropy
wavelet.LLH_glcm_DifferenceVariance
wavelet.LLH_glcm_JointEnergy
wavelet.LLH_glcm_JointEntropy
wavelet.LLH_glcm_Imc1
wavelet.LLH_glcm_Imc2
wavelet.LLH_glcm_Idm
wavelet.LLH_glcm_Idmn
wavelet.LLH_glcm_Id
wavelet.LLH_glcm_Idn
wavelet.LLH_glcm_InverseVariance
wavelet.LLH_glcm_MaximumProbability
wavelet.LLH_glcm_SumEntropy
wavelet.LLH_glcm_SumSquares
wavelet.LLH_glszm_GrayLevelNonUniformity
wavelet.LLH_glszm_GrayLevelNonUniformityNormalized
wavelet.LLH_glszm_GrayLevelVariance
wavelet.LLH_glszm_HighGrayLevelZoneEmphasis
wavelet.LLH_glszm_LargeAreaEmphasis
wavelet.LLH_glszm_LargeAreaHighGrayLevelEmphasis
wavelet.LLH_glszm_LargeAreaLowGrayLevelEmphasis
wavelet.LLH_glszm_LowGrayLevelZoneEmphasis
wavelet.LLH_glszm_SizeZoneNonUniformity
wavelet.LLH_glszm_SizeZoneNonUniformityNormalized
wavelet.LLH_glszm_SmallAreaEmphasis
wavelet.LLH_glszm_SmallAreaHighGrayLevelEmphasis
wavelet.LLH_glszm_SmallAreaLowGrayLevelEmphasis
wavelet.LLH_glszm_ZoneEntropy
wavelet.LLH_glszm_ZonePercentage
wavelet.LLH_glszm_ZoneVariance
wavelet.LLH_glrlm_GrayLevelNonUniformity
wavelet.LLH_glrlm_GrayLevelNonUniformityNormalized
wavelet.LLH_glrlm_GrayLevelVariance
wavelet.LLH_glrlm_HighGrayLevelRunEmphasis
wavelet.LLH_glrlm_LongRunEmphasis
wavelet.LLH_glrlm_LongRunHighGrayLevelEmphasis
wavelet.LLH_glrlm_LongRunLowGrayLevelEmphasis
wavelet.LLH_glrlm_LowGrayLevelRunEmphasis
wavelet.LLH_glrlm_RunEntropy
wavelet.LLH_glrlm_RunLengthNonUniformity
wavelet.LLH_glrlm_RunLengthNonUniformityNormalized
wavelet.LLH_glrlm_RunPercentage
wavelet.LLH_glrlm_RunVariance
wavelet.LLH_glrlm_ShortRunEmphasis
wavelet.LLH_glrlm_ShortRunHighGrayLevelEmphasis
wavelet.LLH_glrlm_ShortRunLowGrayLevelEmphasis
wavelet.LLH_ngtdm_Busyness
wavelet.LLH_ngtdm_Coarseness
wavelet.LLH_ngtdm_Complexity
wavelet.LLH_ngtdm_Contrast
wavelet.LLH_ngtdm_Strength
wavelet.LLH_gldm_DependenceEntropy
wavelet.LLH_gldm_DependenceNonUniformity
wavelet.LLH_gldm_DependenceNonUniformityNormalized
wavelet.LLH_gldm_DependenceVariance
wavelet.LLH_gldm_GrayLevelNonUniformity
wavelet.LLH_gldm_GrayLevelVariance
wavelet.LLH_gldm_HighGrayLevelEmphasis
wavelet.LLH_gldm_LargeDependenceEmphasis
wavelet.LLH_gldm_LargeDependenceHighGrayLevelEmphasis
wavelet.LLH_gldm_LargeDependenceLowGrayLevelEmphasis
wavelet.LLH_gldm_LowGrayLevelEmphasis
wavelet.LLH_gldm_SmallDependenceEmphasis
wavelet.LLH_gldm_SmallDependenceHighGrayLevelEmphasis
wavelet.LLH_gldm_SmallDependenceLowGrayLevelEmphasis
wavelet.LHL_firstorder_10Percentile
wavelet.LHL_firstorder_90Percentile
wavelet.LHL_firstorder_Energy
wavelet.LHL_firstorder_Entropy
wavelet.LHL_firstorder_InterquartileRange
wavelet.LHL_firstorder_Kurtosis
wavelet.LHL_firstorder_Maximum
wavelet.LHL_firstorder_MeanAbsoluteDeviation
wavelet.LHL_firstorder_Mean
wavelet.LHL_firstorder_Median
wavelet.LHL_firstorder_Minimum
wavelet.LHL_firstorder_Range
wavelet.LHL_firstorder_RobustMeanAbsoluteDeviation
wavelet.LHL_firstorder_RootMeanSquared
wavelet.LHL_firstorder_Skewness
wavelet.LHL_firstorder_TotalEnergy
wavelet.LHL_firstorder_Uniformity
wavelet.LHL_firstorder_Variance
wavelet.LHL_glcm_Autocorrelation
wavelet.LHL_glcm_JointAverage
wavelet.LHL_glcm_ClusterProminence
wavelet.LHL_glcm_ClusterShade
wavelet.LHL_glcm_ClusterTendency
wavelet.LHL_glcm_Contrast
wavelet.LHL_glcm_Correlation
wavelet.LHL_glcm_DifferenceAverage
wavelet.LHL_glcm_DifferenceEntropy
wavelet.LHL_glcm_DifferenceVariance
wavelet.LHL_glcm_JointEnergy
wavelet.LHL_glcm_JointEntropy
wavelet.LHL_glcm_Imc1
wavelet.LHL_glcm_Imc2
wavelet.LHL_glcm_Idm
wavelet.LHL_glcm_Idmn
wavelet.LHL_glcm_Id
wavelet.LHL_glcm_Idn
wavelet.LHL_glcm_InverseVariance
wavelet.LHL_glcm_MaximumProbability
wavelet.LHL_glcm_SumEntropy
wavelet.LHL_glcm_SumSquares
wavelet.LHL_glszm_GrayLevelNonUniformity
wavelet.LHL_glszm_GrayLevelNonUniformityNormalized
wavelet.LHL_glszm_GrayLevelVariance
wavelet.LHL_glszm_HighGrayLevelZoneEmphasis
wavelet.LHL_glszm_LargeAreaEmphasis
wavelet.LHL_glszm_LargeAreaHighGrayLevelEmphasis
wavelet.LHL_glszm_LargeAreaLowGrayLevelEmphasis
wavelet.LHL_glszm_LowGrayLevelZoneEmphasis
wavelet.LHL_glszm_SizeZoneNonUniformity
wavelet.LHL_glszm_SizeZoneNonUniformityNormalized
wavelet.LHL_glszm_SmallAreaEmphasis
wavelet.LHL_glszm_SmallAreaHighGrayLevelEmphasis
wavelet.LHL_glszm_SmallAreaLowGrayLevelEmphasis
wavelet.LHL_glszm_ZoneEntropy
wavelet.LHL_glszm_ZonePercentage
wavelet.LHL_glszm_ZoneVariance
wavelet.LHL_glrlm_GrayLevelNonUniformity
wavelet.LHL_glrlm_GrayLevelNonUniformityNormalized
wavelet.LHL_glrlm_GrayLevelVariance
wavelet.LHL_glrlm_HighGrayLevelRunEmphasis
wavelet.LHL_glrlm_LongRunEmphasis
wavelet.LHL_glrlm_LongRunHighGrayLevelEmphasis
wavelet.LHL_glrlm_LongRunLowGrayLevelEmphasis
wavelet.LHL_glrlm_LowGrayLevelRunEmphasis
wavelet.LHL_glrlm_RunEntropy
wavelet.LHL_glrlm_RunLengthNonUniformity
wavelet.LHL_glrlm_RunLengthNonUniformityNormalized
wavelet.LHL_glrlm_RunPercentage
wavelet.LHL_glrlm_RunVariance
wavelet.LHL_glrlm_ShortRunEmphasis
wavelet.LHL_glrlm_ShortRunHighGrayLevelEmphasis
wavelet.LHL_glrlm_ShortRunLowGrayLevelEmphasis
wavelet.LHL_ngtdm_Busyness
wavelet.LHL_ngtdm_Coarseness
wavelet.LHL_ngtdm_Complexity
wavelet.LHL_ngtdm_Contrast
wavelet.LHL_ngtdm_Strength
wavelet.LHL_gldm_DependenceEntropy
wavelet.LHL_gldm_DependenceNonUniformity
wavelet.LHL_gldm_DependenceNonUniformityNormalized
wavelet.LHL_gldm_DependenceVariance
wavelet.LHL_gldm_GrayLevelNonUniformity
wavelet.LHL_gldm_GrayLevelVariance
wavelet.LHL_gldm_HighGrayLevelEmphasis
wavelet.LHL_gldm_LargeDependenceEmphasis
wavelet.LHL_gldm_LargeDependenceHighGrayLevelEmphasis
wavelet.LHL_gldm_LargeDependenceLowGrayLevelEmphasis
wavelet.LHL_gldm_LowGrayLevelEmphasis
wavelet.LHL_gldm_SmallDependenceEmphasis
wavelet.LHL_gldm_SmallDependenceHighGrayLevelEmphasis
wavelet.LHL_gldm_SmallDependenceLowGrayLevelEmphasis
wavelet.LHH_firstorder_10Percentile
wavelet.LHH_firstorder_90Percentile
wavelet.LHH_firstorder_Energy
wavelet.LHH_firstorder_Entropy
wavelet.LHH_firstorder_InterquartileRange
wavelet.LHH_firstorder_Kurtosis
wavelet.LHH_firstorder_Maximum
wavelet.LHH_firstorder_MeanAbsoluteDeviation
wavelet.LHH_firstorder_Mean
wavelet.LHH_firstorder_Median
wavelet.LHH_firstorder_Minimum
wavelet.LHH_firstorder_Range
wavelet.LHH_firstorder_RobustMeanAbsoluteDeviation
wavelet.LHH_firstorder_RootMeanSquared
wavelet.LHH_firstorder_Skewness
wavelet.LHH_firstorder_TotalEnergy
wavelet.LHH_firstorder_Uniformity
wavelet.LHH_firstorder_Variance
wavelet.LHH_glcm_Autocorrelation
wavelet.LHH_glcm_JointAverage
wavelet.LHH_glcm_ClusterProminence
wavelet.LHH_glcm_ClusterShade
wavelet.LHH_glcm_ClusterTendency
wavelet.LHH_glcm_Contrast
wavelet.LHH_glcm_Correlation
wavelet.LHH_glcm_DifferenceAverage
wavelet.LHH_glcm_DifferenceEntropy
wavelet.LHH_glcm_DifferenceVariance
wavelet.LHH_glcm_JointEnergy
wavelet.LHH_glcm_JointEntropy
wavelet.LHH_glcm_Imc1
wavelet.LHH_glcm_Imc2
wavelet.LHH_glcm_Idm
wavelet.LHH_glcm_Idmn
wavelet.LHH_glcm_Id
wavelet.LHH_glcm_Idn
wavelet.LHH_glcm_InverseVariance
wavelet.LHH_glcm_MaximumProbability
wavelet.LHH_glcm_SumEntropy
wavelet.LHH_glcm_SumSquares
wavelet.LHH_glszm_GrayLevelNonUniformity
wavelet.LHH_glszm_GrayLevelNonUniformityNormalized
wavelet.LHH_glszm_GrayLevelVariance
wavelet.LHH_glszm_HighGrayLevelZoneEmphasis
wavelet.LHH_glszm_LargeAreaEmphasis
wavelet.LHH_glszm_LargeAreaHighGrayLevelEmphasis
wavelet.LHH_glszm_LargeAreaLowGrayLevelEmphasis
wavelet.LHH_glszm_LowGrayLevelZoneEmphasis
wavelet.LHH_glszm_SizeZoneNonUniformity
wavelet.LHH_glszm_SizeZoneNonUniformityNormalized
wavelet.LHH_glszm_SmallAreaEmphasis
wavelet.LHH_glszm_SmallAreaHighGrayLevelEmphasis
wavelet.LHH_glszm_SmallAreaLowGrayLevelEmphasis
wavelet.LHH_glszm_ZoneEntropy
wavelet.LHH_glszm_ZonePercentage
wavelet.LHH_glszm_ZoneVariance
wavelet.LHH_glrlm_GrayLevelNonUniformity
wavelet.LHH_glrlm_GrayLevelNonUniformityNormalized
wavelet.LHH_glrlm_GrayLevelVariance
wavelet.LHH_glrlm_HighGrayLevelRunEmphasis
wavelet.LHH_glrlm_LongRunEmphasis
wavelet.LHH_glrlm_LongRunHighGrayLevelEmphasis
wavelet.LHH_glrlm_LongRunLowGrayLevelEmphasis
wavelet.LHH_glrlm_LowGrayLevelRunEmphasis
wavelet.LHH_glrlm_RunEntropy
wavelet.LHH_glrlm_RunLengthNonUniformity
wavelet.LHH_glrlm_RunLengthNonUniformityNormalized
wavelet.LHH_glrlm_RunPercentage
wavelet.LHH_glrlm_RunVariance
wavelet.LHH_glrlm_ShortRunEmphasis
wavelet.LHH_glrlm_ShortRunHighGrayLevelEmphasis
wavelet.LHH_glrlm_ShortRunLowGrayLevelEmphasis
wavelet.LHH_ngtdm_Busyness
wavelet.LHH_ngtdm_Coarseness
wavelet.LHH_ngtdm_Complexity
wavelet.LHH_ngtdm_Contrast
wavelet.LHH_ngtdm_Strength
wavelet.LHH_gldm_DependenceEntropy
wavelet.LHH_gldm_DependenceNonUniformity
wavelet.LHH_gldm_DependenceNonUniformityNormalized
wavelet.LHH_gldm_DependenceVariance
wavelet.LHH_gldm_GrayLevelNonUniformity
wavelet.LHH_gldm_GrayLevelVariance
wavelet.LHH_gldm_HighGrayLevelEmphasis
wavelet.LHH_gldm_LargeDependenceEmphasis
wavelet.LHH_gldm_LargeDependenceHighGrayLevelEmphasis
wavelet.LHH_gldm_LargeDependenceLowGrayLevelEmphasis
wavelet.LHH_gldm_LowGrayLevelEmphasis
wavelet.LHH_gldm_SmallDependenceEmphasis
wavelet.LHH_gldm_SmallDependenceHighGrayLevelEmphasis
wavelet.LHH_gldm_SmallDependenceLowGrayLevelEmphasis
wavelet.HLL_firstorder_10Percentile
wavelet.HLL_firstorder_90Percentile
wavelet.HLL_firstorder_Energy
wavelet.HLL_firstorder_Entropy
wavelet.HLL_firstorder_InterquartileRange
wavelet.HLL_firstorder_Kurtosis
wavelet.HLL_firstorder_Maximum
wavelet.HLL_firstorder_MeanAbsoluteDeviation
wavelet.HLL_firstorder_Mean
wavelet.HLL_firstorder_Median
wavelet.HLL_firstorder_Minimum
wavelet.HLL_firstorder_Range
wavelet.HLL_firstorder_RobustMeanAbsoluteDeviation
wavelet.HLL_firstorder_RootMeanSquared
wavelet.HLL_firstorder_Skewness
wavelet.HLL_firstorder_TotalEnergy
wavelet.HLL_firstorder_Uniformity
wavelet.HLL_firstorder_Variance
wavelet.HLL_glcm_Autocorrelation
wavelet.HLL_glcm_JointAverage
wavelet.HLL_glcm_ClusterProminence
wavelet.HLL_glcm_ClusterShade
wavelet.HLL_glcm_ClusterTendency
wavelet.HLL_glcm_Contrast
wavelet.HLL_glcm_Correlation
wavelet.HLL_glcm_DifferenceAverage
wavelet.HLL_glcm_DifferenceEntropy
wavelet.HLL_glcm_DifferenceVariance
wavelet.HLL_glcm_JointEnergy
wavelet.HLL_glcm_JointEntropy
wavelet.HLL_glcm_Imc1
wavelet.HLL_glcm_Imc2
wavelet.HLL_glcm_Idm
wavelet.HLL_glcm_Idmn
wavelet.HLL_glcm_Id
wavelet.HLL_glcm_Idn
wavelet.HLL_glcm_InverseVariance
wavelet.HLL_glcm_MaximumProbability
wavelet.HLL_glcm_SumEntropy
wavelet.HLL_glcm_SumSquares
wavelet.HLL_glszm_GrayLevelNonUniformity
wavelet.HLL_glszm_GrayLevelNonUniformityNormalized
wavelet.HLL_glszm_GrayLevelVariance
wavelet.HLL_glszm_HighGrayLevelZoneEmphasis
wavelet.HLL_glszm_LargeAreaEmphasis
wavelet.HLL_glszm_LargeAreaHighGrayLevelEmphasis
wavelet.HLL_glszm_LargeAreaLowGrayLevelEmphasis
wavelet.HLL_glszm_LowGrayLevelZoneEmphasis
wavelet.HLL_glszm_SizeZoneNonUniformity
wavelet.HLL_glszm_SizeZoneNonUniformityNormalized
wavelet.HLL_glszm_SmallAreaEmphasis
wavelet.HLL_glszm_SmallAreaHighGrayLevelEmphasis
wavelet.HLL_glszm_SmallAreaLowGrayLevelEmphasis
wavelet.HLL_glszm_ZoneEntropy
wavelet.HLL_glszm_ZonePercentage
wavelet.HLL_glszm_ZoneVariance
wavelet.HLL_glrlm_GrayLevelNonUniformity
wavelet.HLL_glrlm_GrayLevelNonUniformityNormalized
wavelet.HLL_glrlm_GrayLevelVariance
wavelet.HLL_glrlm_HighGrayLevelRunEmphasis
wavelet.HLL_glrlm_LongRunEmphasis
wavelet.HLL_glrlm_LongRunHighGrayLevelEmphasis
wavelet.HLL_glrlm_LongRunLowGrayLevelEmphasis
wavelet.HLL_glrlm_LowGrayLevelRunEmphasis
wavelet.HLL_glrlm_RunEntropy
wavelet.HLL_glrlm_RunLengthNonUniformity
wavelet.HLL_glrlm_RunLengthNonUniformityNormalized
wavelet.HLL_glrlm_RunPercentage
wavelet.HLL_glrlm_RunVariance
wavelet.HLL_glrlm_ShortRunEmphasis
wavelet.HLL_glrlm_ShortRunHighGrayLevelEmphasis
wavelet.HLL_glrlm_ShortRunLowGrayLevelEmphasis
wavelet.HLL_ngtdm_Busyness
wavelet.HLL_ngtdm_Coarseness
wavelet.HLL_ngtdm_Complexity
wavelet.HLL_ngtdm_Contrast
wavelet.HLL_ngtdm_Strength
wavelet.HLL_gldm_DependenceEntropy
wavelet.HLL_gldm_DependenceNonUniformity
wavelet.HLL_gldm_DependenceNonUniformityNormalized
wavelet.HLL_gldm_DependenceVariance
wavelet.HLL_gldm_GrayLevelNonUniformity
wavelet.HLL_gldm_GrayLevelVariance
wavelet.HLL_gldm_HighGrayLevelEmphasis
wavelet.HLL_gldm_LargeDependenceEmphasis
wavelet.HLL_gldm_LargeDependenceHighGrayLevelEmphasis
wavelet.HLL_gldm_LargeDependenceLowGrayLevelEmphasis
wavelet.HLL_gldm_LowGrayLevelEmphasis
wavelet.HLL_gldm_SmallDependenceEmphasis
wavelet.HLL_gldm_SmallDependenceHighGrayLevelEmphasis
wavelet.HLL_gldm_SmallDependenceLowGrayLevelEmphasis
wavelet.HLH_firstorder_10Percentile
wavelet.HLH_firstorder_90Percentile
wavelet.HLH_firstorder_Energy
wavelet.HLH_firstorder_Entropy
wavelet.HLH_firstorder_InterquartileRange
wavelet.HLH_firstorder_Kurtosis
wavelet.HLH_firstorder_Maximum
wavelet.HLH_firstorder_MeanAbsoluteDeviation
wavelet.HLH_firstorder_Mean
wavelet.HLH_firstorder_Median
wavelet.HLH_firstorder_Minimum
wavelet.HLH_firstorder_Range
wavelet.HLH_firstorder_RobustMeanAbsoluteDeviation
wavelet.HLH_firstorder_RootMeanSquared
wavelet.HLH_firstorder_Skewness
wavelet.HLH_firstorder_TotalEnergy
wavelet.HLH_firstorder_Uniformity
wavelet.HLH_firstorder_Variance
wavelet.HLH_glcm_Autocorrelation
wavelet.HLH_glcm_JointAverage
wavelet.HLH_glcm_ClusterProminence
wavelet.HLH_glcm_ClusterShade
wavelet.HLH_glcm_ClusterTendency
wavelet.HLH_glcm_Contrast
wavelet.HLH_glcm_Correlation
wavelet.HLH_glcm_DifferenceAverage
wavelet.HLH_glcm_DifferenceEntropy
wavelet.HLH_glcm_DifferenceVariance
wavelet.HLH_glcm_JointEnergy
wavelet.HLH_glcm_JointEntropy
wavelet.HLH_glcm_Imc1
wavelet.HLH_glcm_Imc2
wavelet.HLH_glcm_Idm
wavelet.HLH_glcm_Idmn
wavelet.HLH_glcm_Id
wavelet.HLH_glcm_Idn
wavelet.HLH_glcm_InverseVariance
wavelet.HLH_glcm_MaximumProbability
wavelet.HLH_glcm_SumEntropy
wavelet.HLH_glcm_SumSquares
wavelet.HLH_glszm_GrayLevelNonUniformity
wavelet.HLH_glszm_GrayLevelNonUniformityNormalized
wavelet.HLH_glszm_GrayLevelVariance
wavelet.HLH_glszm_HighGrayLevelZoneEmphasis
wavelet.HLH_glszm_LargeAreaEmphasis
wavelet.HLH_glszm_LargeAreaHighGrayLevelEmphasis
wavelet.HLH_glszm_LargeAreaLowGrayLevelEmphasis
wavelet.HLH_glszm_LowGrayLevelZoneEmphasis
wavelet.HLH_glszm_SizeZoneNonUniformity
wavelet.HLH_glszm_SizeZoneNonUniformityNormalized
wavelet.HLH_glszm_SmallAreaEmphasis
wavelet.HLH_glszm_SmallAreaHighGrayLevelEmphasis
wavelet.HLH_glszm_SmallAreaLowGrayLevelEmphasis
wavelet.HLH_glszm_ZoneEntropy
wavelet.HLH_glszm_ZonePercentage
wavelet.HLH_glszm_ZoneVariance
wavelet.HLH_glrlm_GrayLevelNonUniformity
wavelet.HLH_glrlm_GrayLevelNonUniformityNormalized
wavelet.HLH_glrlm_GrayLevelVariance
wavelet.HLH_glrlm_HighGrayLevelRunEmphasis
wavelet.HLH_glrlm_LongRunEmphasis
wavelet.HLH_glrlm_LongRunHighGrayLevelEmphasis
wavelet.HLH_glrlm_LongRunLowGrayLevelEmphasis
wavelet.HLH_glrlm_LowGrayLevelRunEmphasis
wavelet.HLH_glrlm_RunEntropy
wavelet.HLH_glrlm_RunLengthNonUniformity
wavelet.HLH_glrlm_RunLengthNonUniformityNormalized
wavelet.HLH_glrlm_RunPercentage
wavelet.HLH_glrlm_RunVariance
wavelet.HLH_glrlm_ShortRunEmphasis
wavelet.HLH_glrlm_ShortRunHighGrayLevelEmphasis
wavelet.HLH_glrlm_ShortRunLowGrayLevelEmphasis
wavelet.HLH_ngtdm_Busyness
wavelet.HLH_ngtdm_Coarseness
wavelet.HLH_ngtdm_Complexity
wavelet.HLH_ngtdm_Contrast
wavelet.HLH_ngtdm_Strength
wavelet.HLH_gldm_DependenceEntropy
wavelet.HLH_gldm_DependenceNonUniformity
wavelet.HLH_gldm_DependenceNonUniformityNormalized
wavelet.HLH_gldm_DependenceVariance
wavelet.HLH_gldm_GrayLevelNonUniformity
wavelet.HLH_gldm_GrayLevelVariance
wavelet.HLH_gldm_HighGrayLevelEmphasis
wavelet.HLH_gldm_LargeDependenceEmphasis
wavelet.HLH_gldm_LargeDependenceHighGrayLevelEmphasis
wavelet.HLH_gldm_LargeDependenceLowGrayLevelEmphasis
wavelet.HLH_gldm_LowGrayLevelEmphasis
wavelet.HLH_gldm_SmallDependenceEmphasis
wavelet.HLH_gldm_SmallDependenceHighGrayLevelEmphasis
wavelet.HLH_gldm_SmallDependenceLowGrayLevelEmphasis
wavelet.HHL_firstorder_10Percentile
wavelet.HHL_firstorder_90Percentile
wavelet.HHL_firstorder_Energy
wavelet.HHL_firstorder_Entropy
wavelet.HHL_firstorder_InterquartileRange
wavelet.HHL_firstorder_Kurtosis
wavelet.HHL_firstorder_Maximum
wavelet.HHL_firstorder_MeanAbsoluteDeviation
wavelet.HHL_firstorder_Mean
wavelet.HHL_firstorder_Median
wavelet.HHL_firstorder_Minimum
wavelet.HHL_firstorder_Range
wavelet.HHL_firstorder_RobustMeanAbsoluteDeviation
wavelet.HHL_firstorder_RootMeanSquared
wavelet.HHL_firstorder_Skewness
wavelet.HHL_firstorder_TotalEnergy
wavelet.HHL_firstorder_Uniformity
wavelet.HHL_firstorder_Variance
wavelet.HHL_glcm_Autocorrelation
wavelet.HHL_glcm_JointAverage
wavelet.HHL_glcm_ClusterProminence
wavelet.HHL_glcm_ClusterShade
wavelet.HHL_glcm_ClusterTendency
wavelet.HHL_glcm_Contrast
wavelet.HHL_glcm_Correlation
wavelet.HHL_glcm_DifferenceAverage
wavelet.HHL_glcm_DifferenceEntropy
wavelet.HHL_glcm_DifferenceVariance
wavelet.HHL_glcm_JointEnergy
wavelet.HHL_glcm_JointEntropy
wavelet.HHL_glcm_Imc1
wavelet.HHL_glcm_Imc2
wavelet.HHL_glcm_Idm
wavelet.HHL_glcm_Idmn
wavelet.HHL_glcm_Id
wavelet.HHL_glcm_Idn
wavelet.HHL_glcm_InverseVariance
wavelet.HHL_glcm_MaximumProbability
wavelet.HHL_glcm_SumEntropy
wavelet.HHL_glcm_SumSquares
wavelet.HHL_glszm_GrayLevelNonUniformity
wavelet.HHL_glszm_GrayLevelNonUniformityNormalized
wavelet.HHL_glszm_GrayLevelVariance
wavelet.HHL_glszm_HighGrayLevelZoneEmphasis
wavelet.HHL_glszm_LargeAreaEmphasis
wavelet.HHL_glszm_LargeAreaHighGrayLevelEmphasis
wavelet.HHL_glszm_LargeAreaLowGrayLevelEmphasis
wavelet.HHL_glszm_LowGrayLevelZoneEmphasis
wavelet.HHL_glszm_SizeZoneNonUniformity
wavelet.HHL_glszm_SizeZoneNonUniformityNormalized
wavelet.HHL_glszm_SmallAreaEmphasis
wavelet.HHL_glszm_SmallAreaHighGrayLevelEmphasis
wavelet.HHL_glszm_SmallAreaLowGrayLevelEmphasis
wavelet.HHL_glszm_ZoneEntropy
wavelet.HHL_glszm_ZonePercentage
wavelet.HHL_glszm_ZoneVariance
wavelet.HHL_glrlm_GrayLevelNonUniformity
wavelet.HHL_glrlm_GrayLevelNonUniformityNormalized
wavelet.HHL_glrlm_GrayLevelVariance
wavelet.HHL_glrlm_HighGrayLevelRunEmphasis
wavelet.HHL_glrlm_LongRunEmphasis
wavelet.HHL_glrlm_LongRunHighGrayLevelEmphasis
wavelet.HHL_glrlm_LongRunLowGrayLevelEmphasis
wavelet.HHL_glrlm_LowGrayLevelRunEmphasis
wavelet.HHL_glrlm_RunEntropy
wavelet.HHL_glrlm_RunLengthNonUniformity
wavelet.HHL_glrlm_RunLengthNonUniformityNormalized
wavelet.HHL_glrlm_RunPercentage
wavelet.HHL_glrlm_RunVariance
wavelet.HHL_glrlm_ShortRunEmphasis
wavelet.HHL_glrlm_ShortRunHighGrayLevelEmphasis
wavelet.HHL_glrlm_ShortRunLowGrayLevelEmphasis
wavelet.HHL_ngtdm_Busyness
wavelet.HHL_ngtdm_Coarseness
wavelet.HHL_ngtdm_Complexity
wavelet.HHL_ngtdm_Contrast
wavelet.HHL_ngtdm_Strength
wavelet.HHL_gldm_DependenceEntropy
wavelet.HHL_gldm_DependenceNonUniformity
wavelet.HHL_gldm_DependenceNonUniformityNormalized
wavelet.HHL_gldm_DependenceVariance
wavelet.HHL_gldm_GrayLevelNonUniformity
wavelet.HHL_gldm_GrayLevelVariance
wavelet.HHL_gldm_HighGrayLevelEmphasis
wavelet.HHL_gldm_LargeDependenceEmphasis
wavelet.HHL_gldm_LargeDependenceHighGrayLevelEmphasis
wavelet.HHL_gldm_LargeDependenceLowGrayLevelEmphasis
wavelet.HHL_gldm_LowGrayLevelEmphasis
wavelet.HHL_gldm_SmallDependenceEmphasis
wavelet.HHL_gldm_SmallDependenceHighGrayLevelEmphasis
wavelet.HHL_gldm_SmallDependenceLowGrayLevelEmphasis
wavelet.HHH_firstorder_10Percentile
wavelet.HHH_firstorder_90Percentile
wavelet.HHH_firstorder_Energy
wavelet.HHH_firstorder_Entropy
wavelet.HHH_firstorder_InterquartileRange
wavelet.HHH_firstorder_Kurtosis
wavelet.HHH_firstorder_Maximum
wavelet.HHH_firstorder_MeanAbsoluteDeviation
wavelet.HHH_firstorder_Mean
wavelet.HHH_firstorder_Median
wavelet.HHH_firstorder_Minimum
wavelet.HHH_firstorder_Range
wavelet.HHH_firstorder_RobustMeanAbsoluteDeviation
wavelet.HHH_firstorder_RootMeanSquared
wavelet.HHH_firstorder_Skewness
wavelet.HHH_firstorder_TotalEnergy
wavelet.HHH_firstorder_Uniformity
wavelet.HHH_firstorder_Variance
wavelet.HHH_glcm_Autocorrelation
wavelet.HHH_glcm_JointAverage
wavelet.HHH_glcm_ClusterProminence
wavelet.HHH_glcm_ClusterShade
wavelet.HHH_glcm_ClusterTendency
wavelet.HHH_glcm_Contrast
wavelet.HHH_glcm_Correlation
wavelet.HHH_glcm_DifferenceAverage
wavelet.HHH_glcm_DifferenceEntropy
wavelet.HHH_glcm_DifferenceVariance
wavelet.HHH_glcm_JointEnergy
wavelet.HHH_glcm_JointEntropy
wavelet.HHH_glcm_Imc1
wavelet.HHH_glcm_Imc2
wavelet.HHH_glcm_Idm
wavelet.HHH_glcm_Idmn
wavelet.HHH_glcm_Id
wavelet.HHH_glcm_Idn
wavelet.HHH_glcm_InverseVariance
wavelet.HHH_glcm_MaximumProbability
wavelet.HHH_glcm_SumEntropy
wavelet.HHH_glcm_SumSquares
wavelet.HHH_glszm_GrayLevelNonUniformity
wavelet.HHH_glszm_GrayLevelNonUniformityNormalized
wavelet.HHH_glszm_GrayLevelVariance
wavelet.HHH_glszm_HighGrayLevelZoneEmphasis
wavelet.HHH_glszm_LargeAreaEmphasis
wavelet.HHH_glszm_LargeAreaHighGrayLevelEmphasis
wavelet.HHH_glszm_LargeAreaLowGrayLevelEmphasis
wavelet.HHH_glszm_LowGrayLevelZoneEmphasis
wavelet.HHH_glszm_SizeZoneNonUniformity
wavelet.HHH_glszm_SizeZoneNonUniformityNormalized
wavelet.HHH_glszm_SmallAreaEmphasis
wavelet.HHH_glszm_SmallAreaHighGrayLevelEmphasis
wavelet.HHH_glszm_SmallAreaLowGrayLevelEmphasis
wavelet.HHH_glszm_ZoneEntropy
wavelet.HHH_glszm_ZonePercentage
wavelet.HHH_glszm_ZoneVariance
wavelet.HHH_glrlm_GrayLevelNonUniformity
wavelet.HHH_glrlm_GrayLevelNonUniformityNormalized
wavelet.HHH_glrlm_GrayLevelVariance
wavelet.HHH_glrlm_HighGrayLevelRunEmphasis
wavelet.HHH_glrlm_LongRunEmphasis
wavelet.HHH_glrlm_LongRunHighGrayLevelEmphasis
wavelet.HHH_glrlm_LongRunLowGrayLevelEmphasis
wavelet.HHH_glrlm_LowGrayLevelRunEmphasis
wavelet.HHH_glrlm_RunEntropy
wavelet.HHH_glrlm_RunLengthNonUniformity
wavelet.HHH_glrlm_RunLengthNonUniformityNormalized
wavelet.HHH_glrlm_RunPercentage
wavelet.HHH_glrlm_RunVariance
wavelet.HHH_glrlm_ShortRunEmphasis
wavelet.HHH_glrlm_ShortRunHighGrayLevelEmphasis
wavelet.HHH_glrlm_ShortRunLowGrayLevelEmphasis
wavelet.HHH_ngtdm_Busyness
wavelet.HHH_ngtdm_Coarseness
wavelet.HHH_ngtdm_Complexity
wavelet.HHH_ngtdm_Contrast
wavelet.HHH_ngtdm_Strength
wavelet.HHH_gldm_DependenceEntropy
wavelet.HHH_gldm_DependenceNonUniformity
wavelet.HHH_gldm_DependenceNonUniformityNormalized
wavelet.HHH_gldm_DependenceVariance
wavelet.HHH_gldm_GrayLevelNonUniformity
wavelet.HHH_gldm_GrayLevelVariance
wavelet.HHH_gldm_HighGrayLevelEmphasis
wavelet.HHH_gldm_LargeDependenceEmphasis
wavelet.HHH_gldm_LargeDependenceHighGrayLevelEmphasis
wavelet.HHH_gldm_LargeDependenceLowGrayLevelEmphasis
wavelet.HHH_gldm_LowGrayLevelEmphasis
wavelet.HHH_gldm_SmallDependenceEmphasis
wavelet.HHH_gldm_SmallDependenceHighGrayLevelEmphasis
wavelet.HHH_gldm_SmallDependenceLowGrayLevelEmphasis
wavelet.LLL_firstorder_10Percentile
wavelet.LLL_firstorder_90Percentile
wavelet.LLL_firstorder_Energy
wavelet.LLL_firstorder_Entropy
wavelet.LLL_firstorder_InterquartileRange
wavelet.LLL_firstorder_Kurtosis
wavelet.LLL_firstorder_Maximum
wavelet.LLL_firstorder_MeanAbsoluteDeviation
wavelet.LLL_firstorder_Mean
wavelet.LLL_firstorder_Median
wavelet.LLL_firstorder_Minimum
wavelet.LLL_firstorder_Range
wavelet.LLL_firstorder_RobustMeanAbsoluteDeviation
wavelet.LLL_firstorder_RootMeanSquared
wavelet.LLL_firstorder_Skewness
wavelet.LLL_firstorder_TotalEnergy
wavelet.LLL_firstorder_Uniformity
wavelet.LLL_firstorder_Variance
wavelet.LLL_glcm_Autocorrelation
wavelet.LLL_glcm_JointAverage
wavelet.LLL_glcm_ClusterProminence
wavelet.LLL_glcm_ClusterShade
wavelet.LLL_glcm_ClusterTendency
wavelet.LLL_glcm_Contrast
wavelet.LLL_glcm_Correlation
wavelet.LLL_glcm_DifferenceAverage
wavelet.LLL_glcm_DifferenceEntropy
wavelet.LLL_glcm_DifferenceVariance
wavelet.LLL_glcm_JointEnergy
wavelet.LLL_glcm_JointEntropy
wavelet.LLL_glcm_Imc1
wavelet.LLL_glcm_Imc2
wavelet.LLL_glcm_Idm
wavelet.LLL_glcm_Idmn
wavelet.LLL_glcm_Id
wavelet.LLL_glcm_Idn
wavelet.LLL_glcm_InverseVariance
wavelet.LLL_glcm_MaximumProbability
wavelet.LLL_glcm_SumEntropy
wavelet.LLL_glcm_SumSquares
wavelet.LLL_glszm_GrayLevelNonUniformity
wavelet.LLL_glszm_GrayLevelNonUniformityNormalized
wavelet.LLL_glszm_GrayLevelVariance
wavelet.LLL_glszm_HighGrayLevelZoneEmphasis
wavelet.LLL_glszm_LargeAreaEmphasis
wavelet.LLL_glszm_LargeAreaHighGrayLevelEmphasis
wavelet.LLL_glszm_LargeAreaLowGrayLevelEmphasis
wavelet.LLL_glszm_LowGrayLevelZoneEmphasis
wavelet.LLL_glszm_SizeZoneNonUniformity
wavelet.LLL_glszm_SizeZoneNonUniformityNormalized
wavelet.LLL_glszm_SmallAreaEmphasis
wavelet.LLL_glszm_SmallAreaHighGrayLevelEmphasis
wavelet.LLL_glszm_SmallAreaLowGrayLevelEmphasis
wavelet.LLL_glszm_ZoneEntropy
wavelet.LLL_glszm_ZonePercentage
wavelet.LLL_glszm_ZoneVariance
wavelet.LLL_glrlm_GrayLevelNonUniformity
wavelet.LLL_glrlm_GrayLevelNonUniformityNormalized
wavelet.LLL_glrlm_GrayLevelVariance
wavelet.LLL_glrlm_HighGrayLevelRunEmphasis
wavelet.LLL_glrlm_LongRunEmphasis
wavelet.LLL_glrlm_LongRunHighGrayLevelEmphasis
wavelet.LLL_glrlm_LongRunLowGrayLevelEmphasis
wavelet.LLL_glrlm_LowGrayLevelRunEmphasis
wavelet.LLL_glrlm_RunEntropy
wavelet.LLL_glrlm_RunLengthNonUniformity
wavelet.LLL_glrlm_RunLengthNonUniformityNormalized
wavelet.LLL_glrlm_RunPercentage
wavelet.LLL_glrlm_RunVariance
wavelet.LLL_glrlm_ShortRunEmphasis
wavelet.LLL_glrlm_ShortRunHighGrayLevelEmphasis
wavelet.LLL_glrlm_ShortRunLowGrayLevelEmphasis
wavelet.LLL_ngtdm_Busyness
wavelet.LLL_ngtdm_Coarseness
wavelet.LLL_ngtdm_Complexity
wavelet.LLL_ngtdm_Contrast
wavelet.LLL_ngtdm_Strength
wavelet.LLL_gldm_DependenceEntropy
wavelet.LLL_gldm_DependenceNonUniformity
wavelet.LLL_gldm_DependenceNonUniformityNormalized
wavelet.LLL_gldm_DependenceVariance
wavelet.LLL_gldm_GrayLevelNonUniformity
wavelet.LLL_gldm_GrayLevelVariance
wavelet.LLL_gldm_HighGrayLevelEmphasis
wavelet.LLL_gldm_LargeDependenceEmphasis
wavelet.LLL_gldm_LargeDependenceHighGrayLevelEmphasis
wavelet.LLL_gldm_LargeDependenceLowGrayLevelEmphasis
wavelet.LLL_gldm_LowGrayLevelEmphasis
wavelet.LLL_gldm_SmallDependenceEmphasis
wavelet.LLL_gldm_SmallDependenceHighGrayLevelEmphasis
wavelet.LLL_gldm_SmallDependenceLowGrayLevelEmphasis
