# Supplementary material for: Multi-parametric MRI-based machine learning model for prediction of WHO grading in patients with meningiomas
Source: Eur Radiol. 2023 Oct 9;34(4):2468–79. doi: 10.1007/s00330-023-10252-8 (PMC10957672; doi:10.1007/s00330-023-10252-8)
Supplement: Supplementary file 3 — Supplementary file3 (XLSX 612 KB) [file 330_2023_10252_MOESM3_ESM.xlsx]

## Sheet: T1CE
The feaatures included of every region through Lasso regression.
original_shape_MajorAxisLength
original_shape_Sphericity
log.sigma.3.0.mm.3D_firstorder_90Percentile
log.sigma.3.0.mm.3D_firstorder_Kurtosis
wavelet.LHL_firstorder_Skewness
wavelet.LHL_glcm_Correlation
wavelet.LHL_glcm_JointEntropy
wavelet.LHL_ngtdm_Strength
wavelet.LHH_glszm_LargeAreaHighGrayLevelEmphasis
wavelet.HLL_glcm_ClusterShade
wavelet.HLL_glszm_LargeAreaLowGrayLevelEmphasis
wavelet.HLL_ngtdm_Busyness
wavelet.HLH_firstorder_Maximum
wavelet.HLH_firstorder_Skewness
wavelet.HLH_glcm_Imc2
wavelet.HLH_glcm_MaximumProbability
wavelet.HHL_glcm_MaximumProbability
wavelet.HHL_glszm_SizeZoneNonUniformityNormalized
wavelet.HHH_glcm_MaximumProbability

## Sheet: T2
The feaatures included of every region through Lasso regression.
log.sigma.3.0.mm.3D_glcm_Correlation
log.sigma.3.0.mm.3D_gldm_LargeDependenceHighGrayLevelEmphasis
log.sigma.5.0.mm.3D_firstorder_90Percentile
original_firstorder_Maximum
original_shape_Flatness
original_shape_Maximum2DDiameterSlice
original_shape_Sphericity
wavelet.HHH_firstorder_RootMeanSquared
wavelet.HHL_firstorder_Mean
wavelet.HHL_glcm_MaximumProbability
wavelet.HLH_gldm_LargeDependenceHighGrayLevelEmphasis
wavelet.HLL_firstorder_Skewness
wavelet.LHL_glszm_LargeAreaHighGrayLevelEmphasis
wavelet.LLL_firstorder_Minimum
wavelet.LLL_ngtdm_Strength

## Sheet: TBI
The feaatures included of every region through Lasso regression.
original_shape_Maximum2DDiameterSlice
original_shape_Sphericity
log.sigma.3.0.mm.3D_firstorder_Kurtosis
wavelet.LLH_glcm_Correlation
wavelet.LHL_firstorder_Median
wavelet.LHL_ngtdm_Busyness
wavelet.LHH_gldm_SmallDependenceLowGrayLevelEmphasis
wavelet.HLL_firstorder_Skewness
wavelet.HLH_firstorder_Median

## Sheet: T1CE+T2
The feaatures included of every region through Lasso regression.
original_shape_MajorAxisLengthtumor
original_shape_Sphericitytumor
log.sigma.3.0.mm.3D_firstorder_90Percentiletumor
log.sigma.3.0.mm.3D_firstorder_Kurtosistumor
log.sigma.5.0.mm.3D_firstorder_RootMeanSquaredtumor
log.sigma.5.0.mm.3D_glszm_SizeZoneNonUniformityNormalizedtumor
wavelet.LLH_firstorder_RootMeanSquaredtumor
wavelet.LHL_firstorder_Skewnesstumor
wavelet.LHL_glcm_Correlationtumor
wavelet.LHL_ngtdm_Strengthtumor
wavelet.LHH_firstorder_Maximumtumor
wavelet.LHH_glszm_LargeAreaHighGrayLevelEmphasistumor
wavelet.HLL_glcm_ClusterShadetumor
wavelet.HLL_glszm_LargeAreaLowGrayLevelEmphasistumor
wavelet.HLL_ngtdm_Busynesstumor
wavelet.HLH_firstorder_Maximumtumor
wavelet.HLH_firstorder_Skewnesstumor
wavelet.HLH_glcm_MaximumProbabilitytumor
wavelet.HHL_glszm_SizeZoneNonUniformityNormalizedtumor
wavelet.HHL_ngtdm_Busynesstumor
wavelet.HHH_firstorder_10Percentiletumor
wavelet.HHH_glcm_MaximumProbabilitytumor
original_shape_Flatnesst2
original_firstorder_10Percentilet2
original_firstorder_Maximumt2
original_glcm_Idnt2
original_glszm_GrayLevelNonUniformityt2
original_glszm_ZoneVariancet2
log.sigma.3.0.mm.3D_firstorder_Skewnesst2
log.sigma.3.0.mm.3D_glcm_Correlationt2
log.sigma.3.0.mm.3D_glcm_DifferenceVariancet2

## Sheet: T1CE+BTI
The feaatures included of every region through Lasso regression.
wavelet.LLH_glcm_Correlationboundary
wavelet.LHL_firstorder_Medianboundary
wavelet.LHL_ngtdm_Busynessboundary
wavelet.HLL_firstorder_Skewnessboundary
wavelet.HLH_firstorder_Medianboundary
wavelet.HHL_ngtdm_Contrastboundary
wavelet.HHH_glszm_LargeAreaHighGrayLevelEmphasisboundary
original_shape_Sphericitytumor
log.sigma.3.0.mm.3D_firstorder_90Percentiletumor
log.sigma.3.0.mm.3D_firstorder_Kurtosistumor
wavelet.LHL_firstorder_Skewnesstumor
wavelet.LHL_glcm_Correlationtumor
wavelet.LHL_ngtdm_Strengthtumor
wavelet.LHH_glszm_LargeAreaHighGrayLevelEmphasistumor
wavelet.HLL_glcm_ClusterShadetumor
wavelet.HLL_ngtdm_Busynesstumor
wavelet.HLH_firstorder_Skewnesstumor
wavelet.HHL_glcm_JointEntropytumor
wavelet.HHH_glcm_MaximumProbabilitytumor

## Sheet: T2+BTI
The feaatures included of every region through Lasso regression.
original_shape_Maximum2DDiameterSliceboundary
original_shape_Sphericityboundary
original_firstorder_Kurtosisboundary
log.sigma.3.0.mm.3D_firstorder_Kurtosisboundary
wavelet.LLH_glcm_Correlationboundary
wavelet.LHL_firstorder_Medianboundary
wavelet.LHL_ngtdm_Busynessboundary
wavelet.HLL_firstorder_Skewnessboundary
wavelet.HLH_firstorder_Medianboundary
wavelet.HHL_ngtdm_Contrastboundary
original_shape_Flatnesst2
original_shape_Maximum2DDiameterSlicet2
original_shape_Sphericityt2
original_firstorder_Maximumt2
log.sigma.3.0.mm.3D_glcm_Correlationt2
log.sigma.3.0.mm.3D_gldm_LargeDependenceHighGrayLevelEmphasist2
log.sigma.5.0.mm.3D_firstorder_90Percentilet2
wavelet.LHL_glszm_LargeAreaHighGrayLevelEmphasist2
wavelet.HLL_firstorder_Skewnesst2
wavelet.HLH_gldm_LargeDependenceHighGrayLevelEmphasist2
wavelet.HHL_firstorder_Meant2
wavelet.HHL_glcm_MaximumProbabilityt2
wavelet.HHH_firstorder_RootMeanSquaredt2
wavelet.LLL_firstorder_Minimumt2
wavelet.LLL_ngtdm_Strengtht2

## Sheet: T1CE+T2+BTI
The features included of every region through Lasso regression.
wavelet.LLH_glcm_Correlationboundary
wavelet.LHL_firstorder_Medianboundary
wavelet.LHL_ngtdm_Busynessboundary
wavelet.HLL_firstorder_Skewnessboundary
wavelet.HLH_firstorder_Medianboundary
wavelet.HHL_ngtdm_Busynessboundary
wavelet.HHL_ngtdm_Contrastboundary
wavelet.HHH_glszm_LargeAreaHighGrayLevelEmphasisboundary
original_shape_Sphericitytumor
log.sigma.3.0.mm.3D_firstorder_90Percentiletumor
log.sigma.3.0.mm.3D_firstorder_Kurtosistumor
log.sigma.5.0.mm.3D_glszm_SizeZoneNonUniformityNormalizedtumor
wavelet.LHL_firstorder_Skewnesstumor
wavelet.LHL_glcm_Correlationtumor
wavelet.LHH_glszm_LargeAreaHighGrayLevelEmphasistumor
wavelet.HLL_glcm_ClusterShadetumor
wavelet.HLH_firstorder_Skewnesstumor
wavelet.HLH_glcm_MaximumProbabilitytumor
wavelet.HHL_glcm_MaximumProbabilitytumor
wavelet.HHH_glcm_MaximumProbabilitytumor
original_shape_Flatnesst2
original_shape_Maximum2DDiameterSlicet2
original_firstorder_10Percentilet2
original_firstorder_Maximumt2
log.sigma.3.0.mm.3D_glcm_Correlationt2
log.sigma.3.0.mm.3D_gldm_LargeDependenceHighGrayLevelEmphasist2
log.sigma.5.0.mm.3D_firstorder_90Percentilet2
wavelet.HLL_firstorder_Skewnesst2
wavelet.HLH_gldm_LargeDependenceHighGrayLevelEmphasist2
wavelet.HHL_firstorder_Meant2
wavelet.HHH_glszm_LargeAreaLowGrayLevelEmphasist2
wavelet.LLL_firstorder_Minimumt2
