# Supplementary material for: Multi-parametric MRI-based machine learning model for prediction of WHO grading in patients with meningiomas
Source: Eur Radiol. 2023 Oct 9;34(4):2468–79. doi: 10.1007/s00330-023-10252-8 (PMC10957672; doi:10.1007/s00330-023-10252-8)
Supplement: Supplementary file 4 — Supplementary file4 (XLSX 69 KB) [file 330_2023_10252_MOESM4_ESM.xlsx]

## Sheet: Training group
The radiomics scores of different feature sets in training group
MRI_number	Type	T1CE	T2	BTI	T1CE+T2	T1CE+BTI	T2+BTI	T1CE+T2+BTI
MR201201060564	Low-grade	-5.70434	0.937844	-1.05338	-6.47431	-3.59066	0.457782	-3.09079
MR201201100372	Low-grade	-5.33836	1.00273	-1.4009	-5.93346	-3.6424	-0.0782365	-2.96406
MR201201280202	Low-grade	-5.31559	0.584228	-0.975686	-6.10461	-3.99819	0.057188	-3.52868
MR201202010576	Low-grade	-5.12617	1.67118	-0.79284	-5.82663	-3.65201	0.369705	-2.92174
MR201202080857	Low-grade	-5.881	1.21208	-1.24684	-6.87956	-4.12629	0.415381	-3.13354
MR201202081195	Low-grade	-5.22274	1.52862	-1.22233	-5.68677	-3.89216	0.358451	-3.34966
MR201202161060	Low-grade	-5.27759	1.21038	-0.519988	-6.50903	-3.59712	0.730186	-2.77083
MR201203281210	Low-grade	-5.71751	1.16351	-0.715199	-7.73826	-3.85956	0.300387	-3.18191
MR201204250209	Low-grade	-4.81965	1.21399	-0.341485	-6.09832	-3.50161	0.398261	-2.95447
MR201205090583	Low-grade	-5.902	0.449851	-1.42654	-7.20848	-3.89777	-0.573729	-3.48129
MR201205100483	Low-grade	-5.27253	1.84996	-0.820152	-6.5313	-3.57175	0.727668	-2.40868
MR201205140537	Low-grade	-4.41572	1.11145	-0.959951	-5.83864	-4.02232	0.440328	-3.51337
MR201205140574	Low-grade	-6.27516	1.41891	-0.87381	-7.08908	-4.25522	0.578175	-3.16147
MR201205161247	Low-grade	-5.31089	1.8058	-0.461786	-6.31113	-3.82503	0.327394	-3.74196
MR201206120418	Low-grade	-5.1421	1.4481	-0.595975	-6.43373	-3.71436	0.349656	-2.9567
MR201207040315	Low-grade	-5.30324	1.21725	-0.437314	-6.33575	-3.53086	0.45845	-3.11055
MR201207171439	High-grade	-5.6171	1.86326	-0.20203	-3.93643	-2.67373	1.47976	-1.37864
MR201207210348	Low-grade	-5.03115	0.334469	-0.188676	-7.28435	-3.56247	-0.713918	-4.56791
MR201207241288	High-grade	-5.14506	1.8475	-0.397681	-5.83673	-3.18796	1.10176	-1.99323
MR201208040037	Low-grade	-4.84377	1.5977	-0.625679	-5.69184	-3.66013	1.07154	-2.9751
MR201208160424	High-grade	-3.31692	1.639	-0.589446	-5.88926	-3.74412	0.861786	-2.58527
MR201208250433	Low-grade	-5.74907	1.39987	-0.605158	-6.29286	-3.80481	0.644214	-3.11762
MR201208290684	Low-grade	-5.56417	1.31017	-0.758406	-6.53065	-3.42746	0.574364	-2.78257
MR201209051267	Low-grade	-4.78555	1.37298	-0.606839	-5.94821	-3.33501	0.56372	-2.87269
MR201210221151	Low-grade	-4.67253	1.50017	-0.72403	-5.23714	-2.91576	0.474458	-3.26899
MR201210311324	Low-grade	-6.32386	1.25671	-0.721833	-7.34731	-4.17399	0.608753	-3.33319
MR201211090056	Low-grade	-4.93916	0.761879	-0.432227	-6.91645	-3.19065	-0.366554	-2.92787
MR201211210353	Low-grade	-5.71912	0.723949	-1.52199	-7.38325	-4.13595	-0.172789	-3.81602
MR201211211027	Low-grade	-4.20998	1.11412	-0.396704	-5.26265	-3.07321	0.451577	-2.70654
MR201211291098	Low-grade	-5.28695	1.43454	-0.556321	-5.54486	-3.40499	1.02529	-2.81619
MR201212090044	Low-grade	-5.47814	1.17904	-0.862244	-6.70016	-3.66023	0.291462	-3.00151
MR201212200231	Low-grade	-5.00311	0.93767	-0.736671	-6.20145	-3.5047	-0.00610278	-3.08665
MR201212220373	Low-grade	-5.75466	1.52865	-0.848995	-6.74666	-3.58652	0.431435	-2.91089
MR201301240987	Low-grade	-5.24772	1.44958	-0.857128	-6.41904	-3.64124	0.54919	-2.8803
MR201301290041	Low-grade	-5.31343	0.878491	-0.958022	-6.94942	-3.46614	-0.484095	-3.81753
MR201303020462	Low-grade	-4.63	1.09879	-0.36584	-5.98777	-2.6676	0.587833	-2.93461
MR201303040250	Low-grade	-5.52323	1.3731	-0.921693	-6.47139	-3.76208	0.297362	-2.99349
MR201303071218	Low-grade	-4.65886	1.30961	-0.560333	-5.91346	-3.22571	0.306883	-2.88596
MR201303210552	High-grade	-4.64569	1.52387	-0.993939	-5.14123	-3.09706	0.814771	-2.03507
MR201304071083	Low-grade	-4.8523	1.35768	-0.921723	-5.90104	-3.42191	0.34303	-2.73382
MR201304081958	Low-grade	-5.07553	1.46594	-0.559296	-6.3014	-3.83428	0.954154	-3.18419
MR201304090527	Low-grade	-5.81875	1.86029	-0.812116	-6.75222	-3.93686	1.22392	-2.85532
MR201304111284	Low-grade	-5.57372	0.838942	-0.575532	-7.42732	-3.84187	0.221831	-3.27128
MR201304160620	Low-grade	-5.6651	1.29274	-0.650773	-6.4882	-3.64121	0.542572	-3.23175
MR201304241542	Low-grade	-5.46764	1.12807	-0.344777	-6.88269	-3.57892	0.133739	-3.4609
MR201305030954	Low-grade	-5.81122	1.31664	-0.942999	-6.35826	-3.68544	0.557412	-3.01294
MR201305100101	Low-grade	-5.13219	0.679737	-0.888993	-7.04859	-3.41119	0.324473	-3.14653
MR201305100609	Low-grade	-5.53065	0.756236	-1.21232	-6.94779	-3.69518	-0.45376	-3.6534
MR201306070046	Low-grade	-4.99384	1.24075	-0.655386	-6.18104	-3.63016	0.31677	-2.78953
MR201306080241	Low-grade	-6.17525	1.29498	-1.13182	-6.76715	-4.06808	0.533578	-2.97133
MR201306130053	Low-grade	-5.74036	0.614181	-0.604622	-7.17438	-3.9807	-0.425391	-3.70205
MR201306130141	Low-grade	-5.52866	1.36105	-0.405456	-6.4164	-3.59385	0.67258	-2.49274
MR201306171346	Low-grade	-5.5285	-0.120899	-0.947528	-7.78488	-3.98444	-0.597771	-4.53261
MR201306210602	Low-grade	-4.83418	1.02812	-0.403357	-6.04289	-3.63004	0.420435	-2.9793
MR201306230019	Low-grade	-5.49308	1.2078	-0.225838	-5.96593	-3.62491	0.338522	-2.69296
MR201307020660	Low-grade	-5.94321	1.40765	-1.2609	-6.63765	-3.74581	0.603462	-2.72233
MR201307091081	Low-grade	-5.50004	1.05266	-1.19775	-6.65703	-3.6757	0.0792564	-3.12796
MR201307101380	Low-grade	-6.23534	0.775539	-1.14483	-7.55905	-3.72248	-0.333398	-3.47493
MR201307140449	High-grade	-4.7613	1.50725	-0.582451	-5.47286	-3.20171	1.08597	-2.34161
MR201307200211	Low-grade	-5.28302	0.986442	-1.17976	-7.1923	-3.49004	0.11661	-3.02485
MR201307210020	Low-grade	-4.79633	1.65691	-0.846813	-5.75334	-3.19255	0.485123	-2.85018
MR201308030812	Low-grade	-4.96168	1.28306	-0.560678	-5.95196	-4.33621	0.413968	-2.63659
MR201308081075	Low-grade	-5.53343	1.29987	-0.438412	-6.56947	-3.50295	0.63617	-2.88473
MR201308200179	Low-grade	-4.97859	1.44003	-0.272908	-6.19086	-3.48261	0.441756	-2.9924
MR201309090725	Low-grade	-3.36338	1.10005	-0.816494	-4.1589	-3.0386	-0.0138422	-1.58467
MR201310060530	High-grade	-5.62502	1.63811	-0.731334	-5.67213	-2.9327	1.19651	-2.91548
MR201310180466	Low-grade	-6.30071	0.75219	-1.14006	-7.08864	-4.61961	-0.144224	-4.08814
MR201310301649	Low-grade	-5.63651	1.62724	-1.00139	-6.17764	-3.79568	1.05818	-2.72127
MR201311020176	Low-grade	-4.92116	1.02094	-0.799336	-6.24995	-3.13496	0.00949734	-2.87269
MR201311030219	Low-grade	-4.96262	1.32787	-0.374596	-5.54579	-3.27698	0.45488	-3.59034
MR201312130704	Low-grade	-4.86227	1.63904	-0.758557	-5.89927	-3.85849	0.540904	-2.96129
MR201312200969	Low-grade	-5.56545	1.09858	-0.604527	-7.55109	-3.93038	0.296561	-3.34689
MR201312311033	Low-grade	-6.31003	1.02517	-1.56577	-7.79126	-3.9391	-0.36476	-3.32697
MR201401030236	Low-grade	-5.14708	1.55635	-0.533846	-5.9459	-3.64584	0.53671	-2.76632
MR201401060285	High-grade	-4.39101	2.64581	-0.143449	-5.05613	-3.13105	0.16326	-2.63303
MR201401101301	Low-grade	-5.60028	0.842853	-0.411631	-7.17431	-3.98257	0.0782683	-4.09542
MR201402071591	Low-grade	-5.42695	1.18804	-0.454055	-6.33877	-3.56004	0.525803	-3.11812
MR201402080433	Low-grade	-5.13146	1.46159	-0.67721	-5.45519	-3.5705	0.510948	-2.56881
MR201402110375	Low-grade	-5.5608	0.649038	-0.91632	-7.12914	-3.72516	-0.10047	-3.48659
MR201403241202	Low-grade	-3.90516	1.33155	-0.378942	-5.94699	-2.82165	0.513274	-3.25009
MR201403250408	Low-grade	-5.32198	1.3921	-1.05226	-5.83388	-4.20252	0.535803	-2.6924
MR201403250920	High-grade	-4.50486	1.74997	-0.723371	-4.91741	-3.1549	0.773177	-2.14416
MR201403251573	Low-grade	-5.86139	1.5911	-0.876989	-6.7776	-3.67372	0.7096	-2.7196
MR201403261055	Low-grade	-5.66418	1.31286	-0.591426	-6.37587	-3.9671	0.509495	-3.24233
MR201403280244	Low-grade	-5.58049	1.52633	-0.941525	-5.80697	-3.53129	0.456907	-2.61672
MR201404021641	Low-grade	-5.71117	1.49187	-0.912485	-5.99488	-3.68148	0.357477	-2.84517
MR201404130172	Low-grade	-5.43962	0.81847	-0.319322	-6.99245	-3.76181	0.309122	-3.40078
MR201404270136	Low-grade	-3.84347	1.51674	0.129461	-4.70614	-2.59378	1.16363	-1.90831
MR201405150715	Low-grade	-5.24061	0.733305	-0.535418	-7.29161	-3.96467	0.408568	-3.60208
MR201405310417	High-grade	-4.99278	1.65569	-0.147638	-6.17922	-3.60983	1.06107	-2.79724
MR201406050046	Low-grade	-5.34203	0.95815	-0.890615	-7.0419	-3.79881	0.306438	-3.13741
MR201406121739	Low-grade	-4.6534	1.05337	-0.505124	-5.98268	-3.40773	0.542072	-2.81379
MR201406250502	Low-grade	-4.59729	1.59529	-0.980941	-6.04313	-3.22671	0.234804	-3.28721
MR201406280790	Low-grade	-5.47581	1.10496	-0.785287	-6.92166	-3.85741	0.232368	-3.35255
MR201406302392	Low-grade	-4.3076	1.70262	-0.823727	-4.82	-4.06793	1.03682	-2.88961
MR201407060360	Low-grade	-5.7009	0.658043	-0.857948	-7.41089	-3.62665	-0.249896	-4.54346
MR201407120966	Low-grade	-5.49666	1.35807	-1.47133	-6.74781	-3.90283	-0.204072	-3.03705
MR201407160588	Low-grade	-5.16623	1.1057	-0.656129	-5.95713	-3.04209	0.774898	-3.42905
MR201407161237	Low-grade	-5.12762	1.14887	-0.391864	-6.85767	-3.60607	0.234891	-3.11005
MR201407250313	Low-grade	-5.03394	1.36834	-0.992475	-5.88785	-3.18881	-0.0580456	-2.76262
MR201407300163	High-grade	-4.84855	2.21706	-0.346258	-4.99944	-3.1674	1.25728	-2.11728
MR201409021989	Low-grade	-5.38913	1.7207	-0.86462	-6.06177	-3.90959	0.56873	-3.05681
MR201409111336	Low-grade	-5.10614	1.15302	-0.775125	-6.22197	-3.67879	0.516422	-3.13158
MR201410260420	Low-grade	-5.18106	1.46091	-0.653106	-6.07241	-3.39878	0.63443	-2.93338
MR201411251936	Low-grade	-4.30237	1.50096	-0.272756	-5.6171	-3.54911	0.373251	-2.54412
MR201412161976	Low-grade	-4.95357	1.55282	-0.755801	-5.83444	-3.4831	0.731604	-2.68409
MR201412170716	Low-grade	-5.7486	1.53046	-0.883505	-6.60315	-3.92803	0.311088	-2.69279
MR201412171778	Low-grade	-5.09539	1.44512	-0.699268	-6.29841	-3.66726	0.34587	-2.52669
MR201412190597	Low-grade	-4.38205	1.15784	-1.71581	-5.05359	-3.14776	-0.203911	-2.37056
MR201501120655	High-grade	-5.27753	1.17401	-0.712019	-6.23	-3.20435	0.227863	-2.51372
MR201503022431	Low-grade	-4.91607	1.81513	-0.643396	-4.74101	-3.42574	0.500165	-1.97042
MR201503162519	Low-grade	-5.6606	1.43177	-0.665286	-6.74649	-3.81793	0.43591	-3.22098
MR201504110985	Low-grade	-5.09047	0.940664	-1.56866	-6.52665	-3.64644	0.160451	-3.04629
MR201504120159	High-grade	-4.41371	0.891057	-1.69409	-5.55044	-4.35403	-0.427936	-2.3698
MR201505070952	Low-grade	-4.92212	1.34581	-0.855064	-5.90856	-3.6615	0.130081	-3.07092
MR201505080656	High-grade	-5.2529	1.62596	-0.53419	-5.50266	-3.39069	0.807747	-2.37992
MR201505150049	Low-grade	-5.20113	1.61177	-0.673229	-5.93905	-3.44483	0.364303	-2.59942
MR201505160758	Low-grade	-5.5829	1.21937	-2.48543	-6.8441	-3.37453	-0.9774	-3.53256
MR201505180819	Low-grade	-5.27646	1.20449	-0.922964	-5.80172	-3.63634	0.778093	-2.87774
MR201505252170	Low-grade	-5.27541	1.38202	-0.303889	-5.57048	-3.71752	0.392626	-3.23015
MR201505290576	Low-grade	-4.82353	1.36234	-0.0799099	-5.96961	-3.55644	1.43769	-2.58621
MR201506080664	High-grade	-5.0054	1.53644	-0.727229	-5.44747	-3.11002	0.699401	-2.36932
MR201506092257	Low-grade	-5.02962	1.29238	-1.20758	-5.70612	-3.55097	0.173507	-2.89445
MR201506180577	High-grade	-4.31066	1.42567	-0.574766	-5.12227	-2.88439	0.787334	-3.11885
MR201506231652	Low-grade	-5.66004	1.14914	-0.95653	-8.03603	-3.79705	0.331863	-3.38226
MR201507171439	Low-grade	-5.62917	1.72447	-1.39323	-6.12711	-3.74337	0.773639	-2.98523
MR201508061695	Low-grade	-5.86582	0.989948	-1.13755	-7.22379	-4.24224	0.246829	-3.52148
MR201508240674	Low-grade	-5.36635	0.965312	-0.420445	-6.2494	-3.74139	0.486622	-3.26586
MR201509100649	Low-grade	-6.48921	1.21064	-1.22456	-7.87819	-4.57204	0.108642	-4.18236
MR201509101871	Low-grade	-5.73038	1.44926	-1.20816	-6.5357	-3.86081	0.0521526	-3.10817
MR201509222083	Low-grade	-4.71797	1.10036	-0.967017	-6.26154	-3.57938	0.371638	-2.93937
MR201510060861	Low-grade	-6.30142	1.06746	-1.12321	-7.82432	-4.6577	0.680888	-3.77041
MR201511020587	Low-grade	-5.04966	1.30327	-0.595909	-5.90764	-2.6605	0.505995	-1.96778
UMR201511170889	Low-grade	-5.84567	1.19757	-1.39501	-6.39277	-3.78847	0.16042	-2.99157
UMR201511231588	Low-grade	-5.63434	1.38604	-0.730248	-6.15335	-3.95532	0.651381	-3.20126
UMR201512060157	High-grade	-5.27665	1.425	-1.90295	-6.26682	-2.79139	2.1144	-2.55353
UMR201512072280	Low-grade	-5.23616	1.64005	-0.822698	-5.70428	-3.71237	0.723717	-2.91396
UMR201512101566	Low-grade	-5.47815	1.09603	-0.99191	-6.88745	-3.49849	0.210407	-3.2098
UMR201512190737	High-grade	-4.21615	1.48535	0.0725414	-5.06391	-2.69475	1.18884	-1.83051
UMR201512250355	High-grade	-4.30226	1.80884	-0.248229	-4.86142	-2.96715	1.69065	-1.94182
UMR201512300431	Low-grade	-4.67129	1.3097	-0.752777	-5.44844	-2.99194	0.512226	-2.48022
UMR201601191782	Low-grade	-5.42488	0.243977	-1.17428	-8.13301	-4.12571	-0.649425	-4.84649
UMR201602161416	Low-grade	-4.5493	1.22753	-0.649802	-5.49878	-3.06973	0.755654	-2.27309
UMR201602171481	High-grade	-5.42239	1.34812	-0.359561	-6.1885	-3.53408	0.4252	-3.07167
UMR201602190317	Low-grade	-6.59708	1.04757	-1.07607	-6.93089	-4.30863	-0.256116	-4.16059
UMR201602240809	Low-grade	-5.29745	1.47391	-0.880253	-6.60302	-3.30509	0.83845	-3.42855
UMR201602250330	Low-grade	-5.30608	1.26962	-0.800759	-7.13762	-3.86765	0.10702	-2.83989
UMR201602270502	Low-grade	-5.28741	1.77301	-1.12735	-6.21161	-3.84346	1.31966	-3.4417
UMR201602280209	Low-grade	-5.21663	1.49426	-0.492176	-5.95987	-3.84158	0.801469	-3.01451
UMR201602280580	Low-grade	-5.95173	1.36752	-0.165027	-7.07978	-3.94586	0.5395	-3.11589
UMR201603231168	Low-grade	-5.15136	0.903251	-1.02868	-7.28399	-2.9949	-0.54793	-2.6769
UMR201603251701	Low-grade	-6.59766	0.774516	-0.629121	-7.81002	-4.52149	0.311011	-3.76345
UMR201603260367	Low-grade	-4.36274	0.84029	-1.06713	-5.88367	-3.77525	0.194364	-2.69716
UMR201603290600	High-grade	-4.61344	1.76351	-0.494366	-5.32321	-2.82215	0.936905	-1.5966
UMR201604200613	Low-grade	-6.72514	0.710551	-1.2186	-8.13116	-5.02601	0.546083	-4.25105
UMR201604201344	Low-grade	-5.73951	0.831524	-1.15345	-6.32278	-3.87392	0.137928	-3.20068
UMR201604210354	Low-grade	-5.5293	0.739772	-1.01675	-6.40583	-3.79849	-0.0244434	-3.41383
UMR201604260162	Low-grade	-4.84032	0.838365	-0.842034	-6.03397	-2.99996	0.248568	-2.84873
UMR201605092672	Low-grade	-6.02324	1.37708	-0.560178	-6.49505	-4.07523	0.283568	-3.42485
UMR201605140624	Low-grade	-5.99838	1.23794	-0.525547	-7.19881	-4.08437	0.415804	-3.26735
UMR201605251555	Low-grade	-5.29056	1.73226	-0.336273	-6.29656	-3.64214	0.293504	-2.95084
UMR201606062395	Low-grade	-5.9213	1.5037	-0.65458	-6.67344	-3.97713	0.68421	-2.96511
UMR201606081120	Low-grade	-4.8676	1.48786	-0.572862	-5.58453	-3.28965	0.872425	-2.45012
UMR201606171838	Low-grade	-4.90946	0.993304	-0.673452	-5.95778	-3.80539	0.584547	-2.96663
UMR201606280065	Low-grade	-4.77063	1.0278	-1.04839	-7.18507	-3.59083	0.363218	-3.6995
UMR201607130531	Low-grade	-5.53507	1.03033	-0.739364	-7.60479	-3.91295	0.862327	-3.66283
UMR201607190890	Low-grade	-5.42152	1.23427	-0.845679	-6.6371	-3.51518	0.618952	-3.15009
UMR201607252293	Low-grade	-5.35343	1.41637	-1.08123	-6.25161	-3.40847	-0.152193	-2.58661
UMR201608021644	High-grade	-4.60123	1.41417	-0.471334	-6.02908	-3.08241	0.651613	-2.1602
UMR201608161896	Low-grade	-5.47046	1.41887	-0.831751	-6.1457	-4.11601	0.362116	-3.39604
UMR201608180346	Low-grade	-5.138	1.72049	-0.594242	-5.95678	-3.50077	0.604354	-2.60453
UMR201608270142	Low-grade	-5.56785	1.35888	-0.558092	-6.42727	-3.52168	0.6123	-2.72688
UMR201609050804	Low-grade	-5.69439	0.917099	-0.954828	-7.45792	-4.05424	0.0573689	-3.83958
UMR201609121338	Low-grade	-4.92433	2.21949	-1.28465	-4.7953	-3.99684	0.298626	-3.31697
UMR201609170273	High-grade	-4.64932	1.46807	-1.36639	-5.04911	-3.09164	-0.0561503	-2.15873
UMR201610090681	Low-grade	-5.84577	1.22511	-0.802627	-6.59364	-3.98295	0.602677	-3.13264
UMR201610102386	Low-grade	-5.50521	0.635367	-1.15122	-6.73512	-3.85992	-0.410365	-3.86792
UMR201610251309	Low-grade	-5.90425	1.397	-0.770884	-6.40932	-3.73478	0.715471	-3.12747
UMR201610251455	High-grade	-3.77997	1.40427	-0.471885	-4.35223	-2.37794	1.03637	-1.49462
UMR201610262144	Low-grade	-4.77824	1.29409	-0.839209	-4.81126	-3.07099	0.449254	-2.39302
UMR201611021200	Low-grade	-5.42384	1.0288	-0.715404	-6.24758	-3.65853	0.0549186	-3.11818
UMR201611071750	Low-grade	-4.57281	0.852752	-0.78832	-5.66103	-3.86807	-0.00694818	-3.41254
UMR201611090595	High-grade	-5.0204	1.78031	-0.524204	-6.11257	-3.71402	1.01291	-2.23618
UMR201611141529	Low-grade	-4.6932	1.41456	-0.331712	-5.87217	-2.9272	1.03918	-1.82535
UMR201611150327	Low-grade	-4.87499	1.08308	-0.831341	-6.23306	-3.12673	0.258962	-2.84049
UMR201611150895	Low-grade	-5.45556	1.10037	-1.32244	-6.79905	-3.73649	-0.383061	-2.81857
UMR201611200111	Low-grade	-7.32717	0.823914	-2.0917	-8.01419	-5.2793	-0.472626	-4.66285
UMR201612020997	Low-grade	-4.99534	1.23476	-0.441071	-5.53086	-3.81883	0.503983	-1.91226
UMR201612051231	Low-grade	-4.46084	1.61578	-0.638393	-5.92545	-3.33266	0.729939	-2.39313
UMR201612090828	Low-grade	-4.82144	1.59193	-0.481556	-4.61907	-3.94371	0.551187	-2.86874
UMR201701020600	Low-grade	-5.92537	1.49528	-0.839529	-6.57305	-3.5964	1.04722	-2.75645
UMR201703140431	Low-grade	-5.12377	0.737155	-0.893461	-6.5868	-4.12776	0.128516	-3.57099
UMR201703221101	Low-grade	-5.71385	1.16321	-0.628295	-6.80625	-4.17475	0.304724	-3.38995
UMR201704010696	Low-grade	-5.15607	1.47757	-0.378122	-5.89214	-3.56608	0.512067	-2.952
UMR201704080497	Low-grade	-4.23971	0.698791	-0.176797	-5.77757	-3.05321	0.12781	-3.17408
UMR201704111059	Low-grade	-5.29256	1.27019	-0.597667	-6.09244	-3.67944	0.593276	-2.89955
UMR201705051364	Low-grade	-6.04224	1.30174	-0.748857	-6.3738	-4.31705	0.599416	-3.79545
UMR201705082135	Low-grade	-4.84079	1.31724	-0.767208	-5.74528	-3.13387	0.383746	-2.98261
UMR201705100662	Low-grade	-5.32526	1.06302	-0.381336	-6.60757	-3.71886	0.494067	-2.90502
UMR201705241497	Low-grade	-4.82486	1.46894	-0.718026	-5.85743	-3.2188	0.251475	-3.59855
UMR201706020618	High-grade	-5.44937	1.39093	-0.69987	-7.38395	-2.87041	0.705441	-2.26449
UMR201706030468	Low-grade	-6.05316	1.19066	-0.777538	-6.89861	-4.39941	0.600073	-3.61737
UMR201706091605	High-grade	-3.65136	1.61516	-0.44214	-4.51097	-2.56716	1.2025	-1.44656
UMR201706230529	Low-grade	-5.54778	1.30019	-0.793227	-6.65578	-3.44187	0.653874	-2.95805
UMR201706271342	Low-grade	-5.71062	0.791267	-0.64338	-7.54008	-3.79794	0.447107	-3.90305
UMR201707010576	Low-grade	-6.8145	0.455308	-1.42287	-7.40546	-4.46721	-0.528871	-4.13888
UMR201707050127	High-grade	-4.35356	1.29718	-0.715743	-5.12874	-3.14398	0.631388	-2.1514
UMR201707111435	Low-grade	-6.09271	1.11276	-0.901203	-7.32108	-4.4914	0.53281	-3.54484
UMR201707150053	High-grade	-2.94294	1.43639	-0.651378	-3.8912	-1.65028	0.694495	-0.511571
UMR201707190972	Low-grade	-6.06926	0.83751	-1.56845	-7.35104	-4.53373	-0.354003	-4.21443
UMR201707192147	Low-grade	-4.40236	1.31599	-1.32619	-4.86414	-2.58953	0.394059	-1.8289
UMR201707230070	Low-grade	-5.21846	0.850656	-0.474035	-5.78564	-2.92843	0.821608	-3.07145
UMR201707260542	Low-grade	-5.24777	1.21436	-0.189668	-6.70183	-3.67423	0.345937	-3.31785
UMR201707270113	Low-grade	-5.93245	0.770464	-0.812838	-7.19319	-4.35748	-0.440555	-4.17668
UMR201708010204	Low-grade	-4.87887	1.25629	-0.504439	-6.16156	-3.35187	0.250826	-2.79029
UMR201708031341	Low-grade	-5.9259	1.22413	-0.381459	-6.57533	-4.15306	0.321015	-3.60954
UMR201708080802	Low-grade	-4.80364	1.04655	-0.386186	-6.04886	-3.18698	0.294007	-2.90847
UMR201708240616	Low-grade	-5.39416	1.44308	-1.09815	-6.11741	-3.83729	0.494807	-3.2736
UMR201708282501	Low-grade	-5.70099	0.729809	-0.229364	-6.06547	-3.73681	0.100182	-3.16748
UMR201708311886	High-grade	-4.70275	1.18317	-0.476823	-5.14278	-3.34856	0.476497	-2.83611
UMR201709041527	Low-grade	-4.5704	1.61535	-0.498165	-5.51778	-3.59892	1.14066	-2.50403
UMR201709191207	High-grade	-5.18779	1.56923	-0.312601	-5.67777	-3.82482	1.04436	-3.03671
UMR201710010569	Low-grade	-4.75615	1.4814	-0.539652	-6.54283	-3.0943	0.586624	-2.37427
UMR201710030301	Low-grade	-3.06784	0.562237	-2.96385	-4.03232	-1.63198	-1.87007	-2.63621
UMR201710060066	Low-grade	-5.40856	1.50076	-0.352027	-6.36758	-3.81079	0.829793	-3.01298
UMR201710150632	High-grade	-4.26162	1.6011	-0.461513	-4.63811	-2.8343	1.09244	-1.98411
UMR201710231859	High-grade	-4.77239	1.65061	-0.264432	-5.34455	-3.4472	1.05351	-2.57561
UMR201710232694	Low-grade	-3.99274	1.29504	-0.17747	-6.18921	-2.87142	0.283597	-2.85513
UMR201710250935	Low-grade	-5.13277	1.26311	-0.72297	-6.0731	-3.61183	0.519334	-3.03753
UMR201710251144	Low-grade	-6.0631	0.889565	-0.758435	-6.8948	-4.33621	0.528072	-3.57731
UMR201710251465	Low-grade	-5.81283	0.449208	-0.76066	-6.29038	-4.12627	0.278724	-4.04728
UMR201710311279	Low-grade	-5.69731	1.21178	-0.65442	-6.99042	-3.6781	0.178392	-3.05135
UMR201711040574	Low-grade	-5.38755	1.13314	-0.375	-7.11787	-3.59045	0.607866	-2.90773
UMR201711081709	High-grade	-4.27247	1.84904	-0.456857	-4.385	-2.98882	1.34868	-1.74526
UMR201711130404	Low-grade	-6.51558	1.04478	-0.856305	-7.61827	-4.51441	0.765091	-3.98915
UMR201711170733	Low-grade	-4.77323	1.38341	-0.714282	-6.14141	-3.85452	0.552824	-2.67992
UMR201711220914	Low-grade	-5.57383	1.35615	-0.631359	-6.57063	-3.81197	0.380133	-3.15291
UMR201711230617	Low-grade	-4.80694	1.66345	-0.475721	-5.93509	-3.5431	0.661656	-2.52039
UMR201711240723	High-grade	-4.33997	1.52441	-0.505198	-5.82525	-2.88526	0.651326	-2.25748
UMR201712061107	High-grade	-4.19372	1.57483	0.0913366	-5.0265	-2.87796	1.124	-1.84192
UMR201712190786	Low-grade	-5.97801	1.04712	-1.17425	-7.26242	-4.06218	-0.162146	-3.52886
UMR201712220321	Low-grade	-6.65111	0.740595	-1.0812	-8.15353	-4.56398	-0.0683328	-4.12622
UMR201801120581	Low-grade	-5.54653	1.17179	-0.463675	-6.6109	-3.90958	0.245523	-3.10078
UMR201801162154	Low-grade	-9.5034	0.413944	-1.06193	-10.5723	-6.45638	0.26356	-6.08887
UMR201801230869	High-grade	-5.07772	1.49121	-0.631893	-6.04979	-3.45344	0.867863	-2.50067
UMR201801230980	Low-grade	-6.02084	0.67669	-1.15017	-6.87743	-3.88492	-0.740809	-3.52019
UMR201801231079	High-grade	-4.85259	0.833531	-0.753167	-6.11439	-3.1158	0.711791	-2.59194
UMR201801241511	High-grade	-4.80098	1.48245	-0.61951	-5.07513	-3.33438	0.846234	-2.32351
UMR201802010866	Low-grade	-4.75492	1.02005	-0.545298	-6.17719	-3.32315	0.288625	-3.27677
UMR201802222762	Low-grade	-5.09179	1.43076	-0.53583	-5.80741	-3.63597	1.17007	-3.64876
UMR201802222803	Low-grade	-5.17795	1.10211	-0.814211	-5.96971	-3.48124	0.514535	-2.82516
UMR201802261474	Low-grade	-5.78329	1.32265	-0.981631	-6.75062	-3.7255	0.335132	-3.08411
UMR201802271124	Low-grade	-5.81732	1.37147	-1.04466	-6.24946	-4.13568	0.0377208	-3.50489
UMR201803030413	Low-grade	-5.1327	1.43341	-0.780543	-6.08035	-3.93552	0.743592	-3.07833
UMR201803080974	Low-grade	-7.5179	0.796661	-1.83773	-8.43765	-5.00221	-0.292288	-4.17098
UMR201803090944	Low-grade	-5.0561	1.25082	-0.818285	-6.26699	-4.12764	0.928969	-3.18708
UMR201803132790	Low-grade	-5.54711	1.42113	-0.331014	-5.94699	-3.85134	0.397526	-3.00106
UMR201803170053	Low-grade	-5.53763	1.21954	-0.771594	-6.87815	-3.86569	0.173414	-3.53453
UMR201803191374	High-grade	-5.56189	1.1471	-0.637373	-5.57778	-3.18095	0.617175	-2.02682
UMR201803230930	Low-grade	-6.0858	1.44542	-0.98409	-6.89452	-4.18368	0.0819837	-3.45111
UMR201803300528	Low-grade	-5.41088	1.07476	-0.628009	-5.91928	-3.78525	0.328071	-3.11728
UMR201803310909	Low-grade	-5.56494	0.923323	-0.815713	-6.28623	-3.943	0.300181	-3.14973
UMR201804070559	Low-grade	-5.65169	0.882807	-1.32339	-6.49464	-3.23577	0.175516	-2.61945
UMR201804111844	Low-grade	-5.80827	0.858985	-1.18183	-7.44449	-4.11765	0.36551	-3.85395
UMR201804162670	Low-grade	-4.96527	1.42176	-0.460515	-5.60121	-3.50215	1.19745	-2.4932
UMR201804171467	Low-grade	-5.3631	1.18988	-0.674184	-6.79857	-3.99224	-0.117299	-2.91974
UMR201804210233	Low-grade	-4.70294	1.19398	-0.933335	-6.00798	-3.01384	0.446496	-2.99173
UMR201804240460	Low-grade	-4.92805	1.04905	-1.01068	-5.72704	-3.57886	0.571603	-2.76199
UMR201804271163	High-grade	-5.18836	1.71073	-0.492887	-6.07438	-3.41677	0.527626	-3.38286
UMR201805020710	Low-grade	-5.13974	0.951946	-0.39908	-7.38952	-3.55106	0.0408893	-3.53631
UMR201805100860	Low-grade	-5.62875	1.09174	-0.322683	-6.52203	-4.27972	0.410084	-3.49871
UMR201805110598	Low-grade	-5.75152	1.46896	-0.475649	-6.46015	-4.02277	0.683788	-3.1612
UMR201805190144	Low-grade	-5.59562	1.30778	-0.505146	-6.12703	-3.65884	0.134866	-3.45197
UMR201805190925	Low-grade	-5.63364	0.661556	-0.941808	-6.78546	-3.69202	-0.838412	-3.79572
UMR201805210626	Low-grade	-4.64549	0.552384	-1.01979	-6.16972	-2.80444	0.332268	-2.95791
UMR201805232013	Low-grade	-5.0209	1.01845	-1.0326	-6.92243	-3.38459	0.01752	-3.08875
UMR201805251840	Low-grade	-5.72111	0.967914	-0.902507	-7.0651	-4.0939	0.44708	-3.61276
UMR201805290958	Low-grade	-5.31092	1.58592	-0.929478	-5.95568	-3.45311	0.186837	-2.77351
UMR201805301493	High-grade	-4.4652	1.27917	0.0163298	-5.18791	-3.43256	0.612353	-2.85093
UMR201806070398	Low-grade	-4.99263	1.19892	-0.71505	-5.9459	-3.52098	0.551312	-2.8633
UMR201806140152	High-grade	-4.96706	1.40501	-0.41051	-5.99291	-3.24708	1.16265	-2.64247
UMR201806192917	Low-grade	-6.26473	1.05799	-1.10483	-7.51711	-4.46257	0.460037	-3.68933
UMR201806211117	Low-grade	-6.12548	1.07431	-0.901461	-7.50594	-4.61599	0.615559	-3.70619
UMR201806220681	Low-grade	-5.85547	1.48699	-0.662276	-7.09333	-4.16049	0.788068	-3.51896
UMR201807031098	Low-grade	-4.88859	0.790751	-0.175583	-6.15846	-3.15782	0.44251	-3.06032
UMR201807040657	Low-grade	-5.46562	1.38145	-0.6445	-6.41786	-3.54769	0.497844	-2.96555
UMR201807150380	Low-grade	-4.53616	1.40306	-0.417369	-5.33769	-3.26295	0.943364	-2.76486
UMR201807161176	Low-grade	-4.98269	1.04758	-0.844365	-7.26748	-3.83263	0.420949	-3.31196
UMR201807190085	Low-grade	-5.72315	0.991403	-0.741292	-6.76472	-3.92629	0.0158093	-3.4667
UMR201807200640	Low-grade	-5.0752	1.20517	-0.546085	-6.52228	-3.5139	0.783726	-2.97709
UMR201807201204	Low-grade	-5.6536	1.03608	-0.519487	-6.75331	-4.07113	0.310733	-3.47161
UMR201807202251	Low-grade	-4.76853	0.785503	-0.913675	-6.69401	-3.64716	-0.0718728	-3.40403
UMR201807261127	Low-grade	-5.16619	1.34634	-0.543282	-5.81757	-3.49431	0.58846	-2.75626
UMR201807310521	Low-grade	-5.29726	1.00984	-0.218787	-6.23484	-3.86143	0.148805	-3.89976
UMR201808011435	Low-grade	-5.76395	0.999499	-1.00941	-6.63214	-3.88343	0.408566	-3.23052
UMR201808131964	Low-grade	-5.27809	1.37367	-0.613507	-6.25749	-3.62104	0.58083	-2.97009
UMR201808133019	Low-grade	-4.91054	1.23164	-0.304653	-6.34534	-3.7025	0.309412	-2.91593
UMR201808152491	Low-grade	-5.98969	1.44458	-0.550278	-6.31909	-4.14528	1.07108	-3.65071
UMR201808172093	Low-grade	-5.93392	1.23342	-1.49155	-6.7474	-3.96004	0.417736	-3.11118
UMR201808200969	High-grade	-4.7696	1.7519	-0.446471	-5.51477	-3.21846	1.10275	-2.14536
UMR201808220909	High-grade	-3.93804	1.42417	-0.685352	-4.31326	-2.82306	1.34853	-1.95457
UMR201808251024	Low-grade	-5.43268	0.629947	-1.22847	-6.49256	-3.70803	-0.370549	-3.61461
UMR201808270497	Low-grade	-5.66292	1.37875	-0.579095	-6.58351	-3.56318	0.387814	-2.86895
UMR201808272904	Low-grade	-5.43362	1.55492	-1.04632	-5.8327	-4.06794	0.830593	-2.89104
UMR201809142490	Low-grade	-5.34511	1.63184	-0.596544	-6.20548	-3.7561	0.408873	-2.67449
UMR201809211271	Low-grade	-5.27648	1.08579	-0.491332	-7.10245	-3.75327	0.393679	-3.18248
UMR201809220333	High-grade	-3.84323	1.4247	-0.327279	-4.85597	-2.77748	1.02356	-1.89579
UMR201809290718	Low-grade	-5.91882	1.38088	-0.815689	-6.43288	-3.8168	0.501027	-2.93386
UMR201809291109	Low-grade	-5.76915	1.21731	-0.441455	-5.88741	-3.88635	0.608434	-3.37464
UMR201810020428	Low-grade	-6.13308	1.03243	-0.690697	-7.72687	-4.14325	0.432156	-3.57049
UMR201810040468	Low-grade	-5.62676	1.37104	-0.787808	-5.74805	-3.36614	0.645147	-2.81518
UMR201810050487	Low-grade	-5.26623	1.37251	-1.43578	-5.51175	-3.65379	0.203534	-2.4299
UMR201810060546	Low-grade	-4.95605	1.42593	-0.550925	-5.79186	-3.49181	0.743448	-2.86791
UMR201810121313	High-grade	-5.08446	1.25616	-0.537751	-6.38998	-3.29299	0.633457	-3.20609
UMR201810140677	High-grade	-3.08429	1.42891	-0.281437	-4.20757	-1.99483	0.804054	-1.40493
UMR201810140679	Low-grade	-5.88311	1.02212	-0.762378	-7.12869	-4.25639	0.163014	-3.50409
UMR201810152458	High-grade	-1.96852	1.44913	0.284472	-5.06326	-0.914279	1.16537	-0.49277
UMR201810190993	Low-grade	-5.51722	1.1954	-1.07616	-7.59237	-3.55842	0.520379	-2.96325
UMR201811021028	Low-grade	-5.30619	1.42412	-0.643673	-6.47319	-3.78377	0.484052	-2.84077
UMR201811061784	Low-grade	-6.64429	0.577627	-1.50897	-8.10289	-4.50965	-0.313886	-3.91922
UMR201811091080	Low-grade	-4.59364	1.23714	-0.625334	-6.44698	-3.0191	0.258109	-3.11674
UMR201811200668	Low-grade	-6.19899	1.1539	-1.2228	-7.99571	-4.48946	0.652359	-3.63266
UMR201811212274	High-grade	-3.74036	1.16547	-0.221365	-4.44194	-2.18894	0.587816	-1.74723
UMR201811240703	Low-grade	-5.45266	1.63596	-0.301224	-6.01339	-3.81002	0.799186	-2.99296
UMR201811250525	Low-grade	-5.33169	0.99262	-0.937578	-7.07927	-3.8688	0.492516	-3.12506
UMR201811250685	Low-grade	-4.9702	1.5123	-0.694408	-6.21794	-3.36063	0.542545	-2.43415
UMR201811301843	High-grade	-3.54222	1.09371	-0.541434	-4.9141	-3.07032	0.745267	-2.22236
UMR201812031789	High-grade	-4.18651	1.06474	-0.0678284	-5.00018	-3.06904	1.2496	-2.62345
UMR201812032689	Low-grade	-6.94935	0.600415	-1.09477	-8.55701	-4.09247	0.260471	-3.75416
UMR201812070314	Low-grade	-4.26724	1.30989	-0.196469	-5.2381	-3.37877	1.13564	-2.6982
UMR201812071596	Low-grade	-4.97702	1.39097	-0.93142	-6.24921	-3.24146	0.441148	-2.48076
UMR201812112003	Low-grade	-4.78831	0.897366	-1.64966	-6.06981	-3.45371	-0.461752	-3.0159
UMR201812131396	Low-grade	-5.62732	1.32483	-1.08318	-5.98744	-3.6668	-0.135234	-2.62952
UMR201812140197	Low-grade	-5.96003	1.3571	-1.4881	-7.02669	-4.29068	0.365095	-3.25261
UMR201812141920	Low-grade	-5.48821	1.11274	-0.794337	-5.98953	-3.45026	1.16217	-2.9269
UMR201812211499	Low-grade	-5.20612	1.23082	-0.729612	-6.65354	-3.85437	0.723961	-3.12389
UMR201812251233	Low-grade	-5.27662	1.36347	-0.417434	-6.62107	-3.51433	0.422387	-2.93933
UMR201901050027	Low-grade	-4.38305	1.64955	-0.719033	-5.95604	-2.68988	0.429137	-1.58174
UMR201901120509	Low-grade	-5.70005	0.927219	-0.655974	-7.10208	-3.9712	0.395096	-3.31867
UMR201901171945	Low-grade	-4.46235	0.601878	-0.803074	-6.16179	-3.12808	0.0505076	-3.32107
UMR201901240130	Low-grade	-5.29033	1.80351	-0.829929	-5.93591	-3.68334	0.84163	-2.96095
UMR201902080106	Low-grade	-5.65519	1.52746	-0.82344	-6.14687	-3.58373	0.233033	-2.86364
UMR201902122194	Low-grade	-5.93181	0.483736	-0.782672	-7.65448	-4.14853	0.113013	-4.2513
UMR201902212512	Low-grade	-5.09234	0.829693	-1.06913	-6.1636	-3.97242	0.275137	-3.12495
UMR201902220155	Low-grade	-5.41742	1.16622	-0.0491951	-6.47794	-3.67655	0.219742	-3.22612
UMR201902251231	Low-grade	-5.68711	1.03174	-1.02992	-6.42412	-3.67884	0.522382	-2.93164
UMR201902260636	Low-grade	-5.51763	0.71877	-1.10704	-7.16695	-3.70681	-0.0946788	-3.11993
UMR201902261999	Low-grade	-5.08187	1.55961	-1.18955	-5.57148	-3.80929	0.168271	-2.84087
UMR201903031186	Low-grade	-4.24965	0.963613	-0.552733	-5.59761	-2.76603	0.458064	-3.23485
UMR201903043304	High-grade	-4.93195	1.60781	-0.574737	-5.41072	-3.22053	0.227919	-2.35988
UMR201903060039	Low-grade	-5.34623	1.46827	-0.601702	-5.93548	-3.42949	1.0293	-2.70814
UMR201903082275	Low-grade	-5.02379	1.20443	-0.707845	-6.82519	-3.25709	0.211198	-2.97477
UMR201903190898	Low-grade	-5.56094	1.36877	-0.549551	-5.39253	-2.2753	0.404897	-0.915228
UMR201903271651	Low-grade	-4.7063	0.602076	-0.69206	-6.38483	-3.67779	-0.30741	-3.18806
UMR201903281847	Low-grade	-5.14676	1.14738	-0.419558	-6.33912	-3.25028	0.402941	-2.58279
UMR201903282853	High-grade	-4.92596	1.64986	-0.352121	-5.71212	-3.42546	1.17114	-2.46228
UMR201903300482	Low-grade	-3.63857	1.33328	-0.464098	-4.5138	-2.59651	0.516165	-2.77491
UMR201904090549	High-grade	-4.753	1.52472	-0.679626	-5.21384	-3.24507	0.814277	-2.28928
UMR201904101304	Low-grade	-4.48547	1.07759	-0.8429	-6.08148	-3.454	0.265775	-2.97386
UMR201904101863	Low-grade	-5.94224	1.02367	-1.607	-7.54946	-3.90261	-0.695698	-3.45012
UMR201904111758	Low-grade	-5.58882	1.71722	-0.798395	-6.69297	-4.12473	1.3204	-2.72313
UMR201904130924	Low-grade	-5.80947	0.626481	-1.51431	-6.69204	-4.31169	-0.323473	-3.66485
UMR201904140245	Low-grade	-4.24699	0.522326	-0.810359	-5.96707	-3.79512	0.214585	-4.0073
UMR201904140572	Low-grade	-5.41741	0.994382	-0.85294	-6.82122	-3.4689	0.220469	-2.98216
UMR201904151061	Low-grade	-5.66901	1.38684	-0.642433	-6.15275	-3.52518	0.542047	-2.95535
UMR201904153851	Low-grade	-5.48198	1.5347	-0.589687	-6.16796	-3.72927	0.463139	-3.05729
UMR201904172426	Low-grade	-5.88334	1.14383	-0.86943	-6.41128	-4.24364	0.404434	-3.29117
UMR201904192060	Low-grade	-5.75914	1.18232	-0.713191	-7.21552	-3.56663	-0.151378	-3.28944
UMR201904232226	High-grade	-6.20789	1.51343	-0.65538	-6.81776	-4.32843	1.33796	-3.93368
UMR201905072422	Low-grade	-5.49775	1.01773	-1.0599	-6.87291	-3.71647	0.0731185	-3.34218
UMR201905101452	Low-grade	-5.65922	1.28262	-0.903671	-6.31193	-3.92638	0.465253	-3.27165
UMR201905250496	Low-grade	-5.20888	0.834775	-1.10129	-7.35008	-2.98899	-0.403324	-2.81844
UMR201905301009	High-grade	-5.23356	2.02982	-0.709354	-5.72657	-3.70124	0.842758	-2.25896
UMR201905312052	High-grade	-4.99645	1.29952	-0.322083	-5.79391	-3.48645	0.722859	-3.02139
UMR201906010908	High-grade	-4.1896	1.06784	-0.240365	-5.41395	-2.29979	0.698503	-1.58399
UMR201906011076	Low-grade	-5.19206	1.28241	-0.817363	-5.69133	-3.80721	0.568445	-2.89519
UMR201906032673	Low-grade	-5.34162	1.62425	-0.690924	-6.15504	-3.65862	0.583316	-2.92113
UMR201906101585	Low-grade	-7.05888	0.685866	-0.0386645	-8.72626	-6.06641	1.91866	-6.34301
UMR201906160926	Low-grade	-6.47872	0.802861	-1.16891	-7.95068	-4.27826	0.0994799	-3.82391
UMR201906173521	Low-grade	-4.34167	0.830228	-0.502349	-5.84242	-2.80918	0.201446	-2.78166
UMR201906220157	High-grade	-5.38171	1.4657	-0.816157	-6.22529	-3.58531	0.392283	-2.31347
UMR201906242405	Low-grade	-5.6903	1.06327	-1.49972	-7.24196	-4.16203	0.245192	-3.3086
UMR201906252735	Low-grade	-4.43163	0.657607	-0.542015	-6.14254	-2.92807	0.218053	-3.07158
UMR201906260261	Low-grade	-5.86573	1.19579	-0.924056	-6.09954	-3.95389	0.3727	-3.4623
UMR201906262142	Low-grade	-4.91117	0.696264	-0.202983	-6.4899	-3.13765	0.772439	-3.05406
UMR201906290756	Low-grade	-4.59774	1.37856	-0.827856	-6.29633	-3.63522	0.579857	-2.97803
UMR201907030490	Low-grade	-5.73988	0.574438	-0.7186	-6.78424	-3.65539	-0.505572	-3.54614
UMR201907092368	Low-grade	-5.73376	0.473704	-1.49063	-6.88524	-4.00828	-0.662018	-4.00605
UMR201907111267	Low-grade	-5.58508	0.677024	-1.66546	-7.49606	-3.23744	-1.12152	-2.875
UMR201907200402	Low-grade	-5.63197	1.35605	-0.362842	-6.99061	-3.58879	0.622966	-2.59894
UMR201907261025	High-grade	-4.71262	1.38617	-0.243628	-5.39515	-4.19036	0.792724	-3.16857
UMR201907293299	Low-grade	-4.19634	1.29986	-0.703971	-4.78988	-2.60184	0.610831	-2.88023
UMR201907300143	Low-grade	-5.8799	1.13161	-1.54185	-7.06068	-3.91628	-0.0458036	-3.08238
UMR201907310448	Low-grade	-5.70191	1.18002	-1.4176	-7.7402	-4.56632	0.60915	-4.02672
UMR201907312550	Low-grade	-5.75312	0.538388	-0.180334	-7.2245	-4.02113	0.565465	-4.29013
UMR201908072900	Low-grade	-5.42362	1.38702	-0.605318	-6.208	-3.48178	0.641878	-2.83054
UMR201908152022	Low-grade	-5.36435	1.23687	-0.870398	-5.97579	-3.60636	0.480646	-2.8914
UMR201908193242	Low-grade	-6.16968	1.17198	-0.74469	-6.81212	-3.76027	1.04046	-2.97275
UMR201908220124	High-grade	-3.77759	1.77314	-0.422445	-4.95278	-2.14088	0.897253	-1.30436
UMR201908241212	Low-grade	-5.48476	1.70877	-0.558172	-6.15507	-3.82104	0.950215	-3.64997
UMR201908281706	Low-grade	-5.9442	0.811037	-0.70302	-7.55741	-3.84738	-0.2964	-3.54515
UMR201908300285	High-grade	-4.03543	1.50057	-0.00385942	-5.57085	-3.15345	1.38237	-2.26321
UMR201909092555	High-grade	-3.1568	1.43847	-0.277381	-3.62065	-2.33027	0.855546	-1.83168
UMR201909233361	Low-grade	-5.60945	0.822295	-1.19646	-7.18431	-3.91692	0.00665837	-3.44006
UMR201909242552	Low-grade	-3.27615	0.581051	-1.66629	-6.23898	-2.25548	-1.92378	-2.57509
UMR201910081702	Low-grade	-4.47384	0.704226	-0.879107	-6.29227	-3.1691	-0.232206	-3.26438
UMR201910111596	Low-grade	-5.36895	1.11419	-1.68984	-6.86538	-3.50494	-0.593722	-3.16045
UMR201910140991	Low-grade	-8.03717	0.707835	-1.84928	-8.94664	-5.51926	-0.783359	-5.48419
UMR201910232331	Low-grade	-5.01491	1.08774	-0.560981	-6.37426	-3.58412	0.235833	-3.16539
UMR201910240838	Low-grade	-4.93122	0.967636	-0.960258	-7.58095	-3.70817	-0.225336	-3.47025
UMR201910260846	High-grade	-4.66849	1.393	-0.599147	-5.50432	-3.05412	0.710718	-2.29229
UMR201910282706	Low-grade	-5.53201	0.84029	-1.18331	-6.80324	-4.17924	-0.105301	-3.76627
UMR201910291230	Low-grade	-5.55681	1.34065	-1.46864	-6.41702	-3.7964	-0.653269	-3.15041
UMR201911011610	Low-grade	-4.98799	0.998555	-0.312842	-5.83282	-3.69609	0.554075	-3.0966
UMR201911140151	Low-grade	-5.80703	0.904844	-1.25467	-6.80996	-4.16326	0.117384	-3.5257
UMR201912023343	High-grade	-5.08842	1.8581	-0.352537	-5.57498	-3.61924	1.20807	-2.52695
UMR201912061342	Low-grade	-6.21188	1.43114	-1.64634	-6.57014	-4.43596	0.829562	-3.71996
UMR201912160757	Low-grade	-5.388	1.53287	-0.504426	-6.85459	-3.72674	0.36664	-2.93219
UMR201912161894	Low-grade	-4.16127	1.49363	-0.338017	-4.70131	-3.87321	0.576129	-2.79181
UMR201912171751	High-grade	-4.23142	1.36692	-0.306945	-5.83348	-3.1239	0.84058	-2.32605
UMR201912192716	Low-grade	-5.69793	1.05173	-0.586159	-6.1955	-3.70072	0.764984	-3.42487
UMR201912210487	Low-grade	-4.38358	1.40907	-0.7341	-5.62383	-3.68392	0.450175	-2.90017
UMR201912251146	Low-grade	-7.13536	0.287307	-1.35842	-8.76786	-4.30684	-1.00308	-5.14199
UMR201912260242	Low-grade	-3.84982	1.01183	-0.097378	-6.03992	-3.56075	0.100096	-2.43778
UMR201912281095	Low-grade	-5.49573	0.947577	-0.835007	-6.15847	-3.76996	-0.224666	-2.99218
UMR202004110328	Low-grade	-3.36535	1.2584	-0.601727	-5.01991	-2.69225	0.272796	-2.08353

## Sheet: Test group
MRI_number	WHO grade	T1CE	T2	BTI	T1CE+T2	T1CE+BTI	T2+BTI	T1CE+T2+BTI
MR201201030297	Low-grade	-5.23954	1.20989	-0.813514	-5.92957	-3.67073	0.420705	-2.73533
MR201201050173	Low-grade	-5.38053	1.3057	-0.494204	-6.53232	-3.65688	0.597028	-2.87068
MR201202280208	High-grade	-3.9045	1.80524	-0.628078	-4.50603	-3.23426	0.96589	-1.94209
MR201205141086	Low-grade	-5.20452	1.20036	-0.247145	-6.24149	-3.57469	0.829735	-2.96661
MR201207231022	Low-grade	-7.03612	1.21404	-1.44082	-7.6706	-4.88004	0.702404	-3.75496
MR201208080802	Low-grade	-5.80267	1.10128	-0.624076	-7.20144	-3.69831	0.412711	-3.01694
MR201210130391	Low-grade	-4.72941	1.4423	-0.522073	-6.27032	-3.57208	0.52662	-2.93166
MR201210210108	Low-grade	-4.73864	1.60144	-0.655302	-6.26792	-3.66845	1.20741	-2.33536
MR201210230053	Low-grade	-6.4832	0.54624	-0.960803	-7.01121	-4.38795	0.306624	-4.48087
MR201211021025	Low-grade	-5.9321	1.0603	-1.09066	-6.34264	-4.2881	0.728842	-3.2382
MR201212101274	High-grade	-4.24085	1.60007	-0.161088	-4.60672	-2.68562	1.28618	-1.80506
MR201212220084	Low-grade	-4.35966	1.40793	-0.661518	-5.62087	-3.01682	0.463244	-2.93285
MR201212310182	Low-grade	-5.57434	1.36054	-1.06905	-6.1146	-3.93286	0.553083	-3.1988
MR201301270202	Low-grade	-5.00578	1.14997	-1.32148	-5.87646	-4.00917	-0.152755	-2.62057
MR201303140394	Low-grade	-5.41483	1.29661	-0.809829	-6.31287	-3.71964	0.570244	-2.85574
MR201303270579	Low-grade	-5.3431	1.12604	-1.02001	-6.53349	-3.75576	0.359006	-3.15011
MR201304200266	Low-grade	-4.99529	1.35408	-0.0315977	-6.19814	-3.67646	0.383561	-2.93507
MR201304210187	Low-grade	-5.70118	1.54825	-0.942495	-6.70185	-3.82927	0.376513	-3.02785
MR201304260750	Low-grade	-5.20179	1.46122	-0.838805	-6.35232	-3.4316	0.404437	-2.78992
MR201305040350	Low-grade	-5.4273	0.77165	-0.456239	-6.66094	-3.95023	0.94126	-2.88771
MR201306100618	Low-grade	-5.6906	1.36591	-0.885398	-6.43552	-3.81357	0.609523	-3.22938
MR201306200108	Low-grade	-5.11579	1.26264	0.118656	-6.37744	-3.43828	0.552706	-2.71022
MR201309161981	Low-grade	-4.77736	1.7373	-0.5889	-5.97337	-3.54127	0.421386	-2.98972
MR201309220394	Low-grade	-4.38671	1.6957	-1.2006	-4.56203	-2.92103	0.633533	-2.87381
MR201309230407	High-grade	-4.15271	1.65525	0.10539	-5.98723	-3.17807	1.37806	-2.38688
MR201311051337	Low-grade	-5.60843	1.2226	-0.680014	-6.51234	-3.57637	0.139762	-3.12716
MR201311230237	Low-grade	-5.85408	0.458631	-1.00854	-7.69989	-4.06818	-0.0647533	-3.85245
MR201312270638	Low-grade	-5.72662	1.11997	-1.39862	-7.39497	-3.96862	0.170717	-3.383
MR201312310699	Low-grade	-5.66859	1.54506	-0.494272	-6.08562	-3.9291	1.07451	-2.99657
MR201402220111	Low-grade	-4.13582	1.31628	-0.425317	-5.88777	-2.8871	0.922566	-1.71013
MR201404111341	High-grade	-4.60779	2.01274	-0.224734	-5.42015	-3.20034	0.813778	-3.07454
MR201405090360	Low-grade	-5.33129	1.29314	-0.527665	-5.70621	-3.54381	0.191237	-3.34285
MR201406111738	Low-grade	-4.58122	1.08551	-0.533362	-5.93764	-2.94567	0.238072	-3.09883
MR201406280573	Low-grade	-4.83936	1.35398	-1.24266	-6.54975	-3.76896	0.180698	-2.97649
MR201406290624	High-grade	-5.04794	1.50837	-0.688805	-5.41491	-3.46825	0.848698	-2.49094
MR201409210400	Low-grade	-6.15428	1.57888	-1.70564	-6.33555	-4.5205	0.952991	-3.429
MR201411020352	Low-grade	-4.65022	1.25448	-0.0145876	-5.53217	-3.76085	1.35971	-3.31479
MR201503090709	Low-grade	-5.65001	1.60397	-1.03939	-6.44238	-3.81995	0.655226	-2.90607
MR201503230977	Low-grade	-4.96199	1.15944	-0.750524	-5.95723	-3.53906	0.567968	-2.76122
MR201505061194	Low-grade	-5.08045	1.62519	-0.84341	-5.79764	-3.70385	0.5588	-2.97445
MR201506200059	Low-grade	-4.85746	1.31701	-0.817839	-5.61423	-3.81169	0.540957	-2.85049
MR201508060551	Low-grade	-5.2442	1.30208	-0.781953	-6.26179	-3.49858	0.380491	-2.80438
MR201509081508	Low-grade	-5.44218	1.15754	-0.888088	-5.7828	-3.66643	0.929109	-2.9918
MR201509141404	Low-grade	-5.29812	1.33819	-1.08603	-5.98875	-4.0863	0.51677	-2.805
MR201510101515	Low-grade	-5.37061	1.81366	-0.886455	-5.99154	-3.75852	1.13301	-3.55147
MR201511032205	High-grade	-5.32545	1.39755	-0.745959	-6.77932	-2.78899	0.59127	-2.80186
UMR201511241772	Low-grade	-4.98738	1.23867	-0.974569	-6.89636	-4.04691	0.683284	-3.60969
UMR201512020302	High-grade	-4.37459	1.37425	-0.356343	-4.91758	-2.82479	0.668081	-1.98347
UMR201512031111	High-grade	-3.86339	1.44663	-0.0559753	-4.40778	-2.43437	1.3677	-1.68464
UMR201512100674	Low-grade	-5.64409	0.90264	-0.979901	-7.22298	-3.90142	0.167683	-3.59901
UMR201512100733	Low-grade	-4.6371	1.32291	-0.513975	-5.47723	-3.38202	1.17435	-3.27351
UMR201512160737	Low-grade	-5.27806	1.26726	-0.597536	-6.23085	-3.46778	0.269827	-2.84936
UMR201601131151	Low-grade	-5.04868	1.25207	-0.471722	-6.33862	-3.4961	0.489947	-2.65154
UMR201601160220	Low-grade	-4.86058	1.78754	-0.900588	-6.31506	-3.53407	1.18227	-2.92762
UMR201602141312	Low-grade	-5.13129	1.1257	-0.694543	-5.98189	-3.55347	0.53407	-2.85097
UMR201602210050	Low-grade	-5.61053	1.0546	-0.0826011	-6.44145	-3.91968	0.163647	-3.45336
UMR201604080223	Low-grade	-5.00132	0.985464	-0.756956	-6.4709	-3.53261	0.4539	-2.94169
UMR201605050879	Low-grade	-4.75716	1.71414	-0.521322	-5.16868	-2.86239	0.717635	-1.9615
UMR201605250842	Low-grade	-6.58331	1.19412	-0.764325	-7.1604	-4.613	0.874811	-3.5604
UMR201605312076	Low-grade	-5.51734	1.02978	-0.810244	-7.17135	-3.72229	0.0585608	-3.3879
UMR201606270862	Low-grade	-3.98097	1.37763	-0.0347669	-4.79924	-3.79168	0.59864	-2.52153
UMR201606272301	Low-grade	-5.55651	0.728522	-0.867884	-6.56516	-3.58823	0.125294	-3.13383
UMR201607010164	Low-grade	-5.3853	1.43052	-0.385276	-6.47508	-3.51524	0.260916	-2.79689
UMR201609091297	Low-grade	-6.68605	1.26728	-1.14143	-7.57479	-4.49024	0.429403	-3.53359
UMR201609100634	Low-grade	-5.20945	1.38105	-0.372512	-6.72346	-3.32013	0.629671	-2.88498
UMR201609300934	Low-grade	-5.19673	1.50895	-0.348107	-6.01161	-3.63721	0.48822	-3.0989
UMR201610030106	High-grade	-5.06512	1.92189	-0.10884	-5.37825	-3.03106	0.995684	-2.50869
UMR201611091956	Low-grade	-4.62492	0.228066	-1.00629	-7.40721	-4.2451	-0.335697	-4.12738
UMR201611180739	Low-grade	-5.90707	1.14486	-1.55622	-6.91051	-4.36663	0.315044	-2.83487
UMR201611212442	Low-grade	-5.88895	0.971688	-1.69775	-6.56259	-4.12385	-0.318134	-3.41671
UMR201612020237	Low-grade	-5.65752	2.01379	-0.46144	-6.33871	-3.77384	0.834716	-3.14832
UMR201612070321	Low-grade	-4.85249	1.58703	-0.302	-5.32048	-3.19975	0.547657	-2.76665
UMR201612121840	Low-grade	-6.13358	0.904821	-1.73797	-7.14114	-4.25759	-0.676081	-3.60512
UMR201612150319	High-grade	-4.59173	1.40083	0.0431735	-5.68898	-3.13872	0.606443	-2.39274
UMR201701050944	Low-grade	-4.98568	1.62977	-0.58053	-5.97069	-3.49441	0.478882	-2.82681
UMR201703141841	Low-grade	-5.65637	1.29382	-0.106616	-6.25506	-3.65997	0.407842	-3.18036
UMR201703161983	Low-grade	-5.56211	1.7166	-0.673201	-6.75746	-3.96275	0.620471	-2.70252
UMR201704102142	Low-grade	-4.89858	1.11103	-0.961367	-5.94386	-3.12758	0.364965	-2.99863
UMR201704281080	Low-grade	-5.38723	0.876207	-1.01703	-6.4473	-3.59513	0.440646	-3.26628
UMR201706010575	Low-grade	-5.48938	1.45345	-0.568497	-6.7147	-3.55822	0.727156	-2.82471
UMR201706161376	Low-grade	-5.01592	1.23865	-1.08664	-5.63854	-3.68826	0.38415	-2.6424
UMR201706241035	High-grade	-5.13477	1.15142	-0.788022	-5.76728	-2.96761	0.399933	-2.95865
UMR201707181390	Low-grade	-5.62626	1.36039	-0.936394	-6.43145	-3.69435	0.430595	-3.07933
UMR201708012205	High-grade	-4.78151	1.37896	-0.530839	-5.39326	-3.57109	0.658818	-3.0238
UMR201708190910	Low-grade	-5.04423	1.29878	-0.590913	-6.31791	-3.83236	0.479383	-3.2479
UMR201710070399	High-grade	-4.61357	1.67835	-0.65335	-5.09753	-2.80044	1.64739	-1.53127
UMR201710091696	High-grade	-4.88318	1.57158	-1.00147	-5.69351	-4.01978	1.03416	-2.53543
UMR201710290177	Low-grade	-5.35605	1.23186	-0.958721	-6.54961	-3.53424	0.434337	-2.97921
UMR201711040939	Low-grade	-5.17549	1.28367	-0.760129	-5.98505	-3.5414	0.186135	-3.00248
UMR201712110480	Low-grade	-4.92823	1.39251	-1.05227	-5.72692	-3.25966	0.415752	-2.69828
UMR201801050274	Low-grade	-5.46973	1.60391	-0.212151	-6.08501	-3.92973	1.16681	-3.09375
UMR201802120335	High-grade	-4.62178	1.28002	-0.559273	-5.4874	-3.15318	0.603729	-2.40943
UMR201802240440	Low-grade	-5.4905	0.618717	-1.27269	-7.14332	-3.74008	-0.430084	-3.47337
UMR201803110936	High-grade	-5.27915	1.69735	-0.336581	-5.68917	-3.03293	0.938675	-2.409
UMR201803130245	Low-grade	-6.4637	1.46809	-0.900259	-6.57603	-4.33486	0.371661	-3.21711
UMR201803211940	Low-grade	-4.88987	0.546037	-0.595719	-6.45527	-3.42237	0.961832	-2.97312
UMR201803310428	Low-grade	-4.87131	1.35214	-0.722706	-5.62798	-3.49141	0.542192	-2.75108
UMR201804121038	High-grade	-4.62494	1.48961	-0.451239	-6.15757	-3.32545	0.562804	-2.22107
UMR201804251186	Low-grade	-6.47306	0.842207	-1.47122	-7.74647	-4.45229	-0.00212786	-3.91337
UMR201805022911	Low-grade	-5.42783	0.921736	-0.705063	-7.44427	-3.89921	-0.158523	-3.6047
UMR201805040462	High-grade	-5.37764	1.49671	-0.803738	-5.9057	-3.28099	0.753894	-2.35689
UMR201805292159	Low-grade	-4.48713	1.31712	-0.341954	-5.17963	-3.01073	0.466212	-2.91303
UMR201806160030	High-grade	-6.29575	1.58332	-0.783474	-6.32449	-4.53994	1.06724	-3.26818
UMR201807100265	High-grade	-4.05417	1.38192	-0.0909305	-4.90696	-3.13272	0.407721	-2.61609
UMR201807172099	Low-grade	-5.09756	1.27587	-0.183303	-5.77481	-3.96907	1.14595	-3.27505
UMR201808072425	Low-grade	-5.43936	0.892272	-1.22788	-6.21253	-3.66391	0.0271024	-3.22691
UMR201808301357	Low-grade	-5.29908	1.19399	-0.536679	-6.70447	-3.72504	0.469731	-2.90595
UMR201809132597	Low-grade	-5.07261	1.05042	-0.804653	-6.03599	-3.63758	-0.261576	-3.01906
UMR201810060449	Low-grade	-5.09927	1.62569	-0.896848	-6.31607	-3.59614	0.578511	-2.28738
UMR201810090976	Low-grade	-5.1835	1.0983	-0.619909	-6.35108	-4.06058	0.811924	-3.14343
UMR201810101881	Low-grade	-5.48834	1.17398	-0.497681	-6.65529	-3.54847	0.352183	-3.0598
UMR201810172796	Low-grade	-5.53523	0.720566	-1.168	-7.69385	-4.08529	0.109557	-3.63403
UMR201810182421	Low-grade	-4.26265	1.10897	-0.915404	-5.598	-2.92024	0.354269	-2.68638
UMR201811022867	Low-grade	-5.77899	1.19519	-0.756846	-7.29195	-4.10495	0.705454	-3.42837
UMR201811232452	Low-grade	-6.05273	1.40768	-1.01943	-6.59716	-4.35441	0.610047	-3.65644
UMR201812111685	Low-grade	-4.77142	1.15308	-1.35827	-4.87593	-3.40131	0.321345	-2.80365
UMR201812171307	Low-grade	-5.23646	1.0489	-1.63688	-6.89239	-3.59093	-0.692262	-2.8441
UMR201812243040	Low-grade	-4.42841	1.16884	-0.718607	-5.94055	-2.69508	0.338649	-3.15023
UMR201812290780	High-grade	-4.5491	1.54572	-0.651401	-5.46391	-2.91609	0.74406	-2.1524
UMR201901081339	Low-grade	-5.05779	1.23784	-0.17979	-6.76098	-3.5811	0.645297	-2.92412
UMR201903271395	Low-grade	-5.34804	1.11809	-1.906	-6.84116	-3.56943	0.163516	-2.62263
UMR201904152030	Low-grade	-5.32021	1.61721	-1.10728	-5.63652	-3.68862	0.440102	-2.91904
UMR201904181074	Low-grade	-5.39027	1.26293	-1.44463	-5.87544	-3.65943	-0.211769	-2.8921
UMR201904231196	Low-grade	-5.59857	1.5177	-0.588479	-6.24627	-3.71817	0.968861	-2.96414
UMR201905151382	Low-grade	-5.24448	0.944367	-0.808687	-6.57556	-3.44189	0.330371	-3.5046
UMR201906070278	Low-grade	-5.29403	0.596082	-1.04359	-6.99048	-3.85658	-0.403466	-4.09818
UMR201906090219	Low-grade	-4.89383	1.5275	-0.730417	-6.68882	-3.70791	1.65327	-1.8197
UMR201906131257	Low-grade	-5.11721	1.3628	-0.665577	-6.09356	-3.22153	0.746482	-2.60245
UMR201907091943	Low-grade	-5.5008	1.28912	-0.801426	-6.40373	-4.12744	0.320451	-3.07437
UMR201907171111	Low-grade	-4.96401	0.102229	-0.353677	-5.94913	-3.92454	-0.0545817	-4.40336
UMR201907171391	Low-grade	-6.01455	1.61142	-0.50207	-6.25689	-4.54054	1.64589	-3.50862
UMR201907290224	Low-grade	-4.60487	1.32272	-0.898665	-5.52806	-2.98482	0.489025	-2.95461
UMR201908051523	Low-grade	-5.48433	1.45053	-0.868343	-6.2913	-3.65891	0.520039	-2.98585
UMR201909161242	Low-grade	-4.49863	1.15476	-0.844931	-5.55322	-3.91802	0.114425	-2.86222
UMR201909171753	Low-grade	-5.43397	1.42543	-0.941075	-6.3997	-3.59572	0.113567	-2.88862
UMR201911170195	High-grade	-4.24902	0.926858	0.207873	-5.66379	-3.7412	2.20591	-2.47855
UMR201911183682	Low-grade	-4.90122	0.529591	-0.280332	-6.5768	-3.62443	0.0509941	-3.73759
UMR201911281234	Low-grade	-4.66064	0.715128	-0.71487	-6.20665	-2.93137	-0.00697151	-3.00918
UMR201912042704	Low-grade	-5.46348	1.49364	-0.541998	-6.43348	-3.88479	0.637201	-3.0846
UMR202004070423	Low-grade	-3.4522	1.30442	0.260144	-6.20281	-2.91274	0.823855	-2.88518
UMR202004140536	Low-grade	-5.06997	1.67799	-0.334939	-5.89843	-3.43149	0.638968	-2.7415
UMR202004150152	Low-grade	-5.31895	1.44274	-0.28247	-6.27517	-3.54909	0.886407	-2.93984
