# Supplementary material for: Multi-parametric MRI-based machine learning model for prediction of WHO grading in patients with meningiomas
Source: Eur Radiol. 2023 Oct 9;34(4):2468–79. doi: 10.1007/s00330-023-10252-8 (PMC10957672; doi:10.1007/s00330-023-10252-8)
Supplement: Supplementary file 5 — Supplementary file5 (XLSX 24 KB) [file 330_2023_10252_MOESM5_ESM.xlsx]

## Sheet: Test group
The radiomics scores of different feature sets in test group
MRI_number	WHO grade	T1CE	T2	BTI	T1CE+T2	T1CE+BTI	T2+BTI	T1CE+T2+BTI
MR201201030297	Low-grade	-5.23954	1.20989	-0.813514	-5.92957	-3.67073	0.420705	-2.73533
MR201201050173	Low-grade	-5.38053	1.3057	-0.494204	-6.53232	-3.65688	0.597028	-2.87068
MR201202280208	High-grade	-3.9045	1.80524	-0.628078	-4.50603	-3.23426	0.96589	-1.94209
MR201205141086	Low-grade	-5.20452	1.20036	-0.247145	-6.24149	-3.57469	0.829735	-2.96661
MR201207231022	Low-grade	-7.03612	1.21404	-1.44082	-7.6706	-4.88004	0.702404	-3.75496
MR201208080802	Low-grade	-5.80267	1.10128	-0.624076	-7.20144	-3.69831	0.412711	-3.01694
MR201210130391	Low-grade	-4.72941	1.4423	-0.522073	-6.27032	-3.57208	0.52662	-2.93166
MR201210210108	Low-grade	-4.73864	1.60144	-0.655302	-6.26792	-3.66845	1.20741	-2.33536
MR201210230053	Low-grade	-6.4832	0.54624	-0.960803	-7.01121	-4.38795	0.306624	-4.48087
MR201211021025	Low-grade	-5.9321	1.0603	-1.09066	-6.34264	-4.2881	0.728842	-3.2382
MR201212101274	High-grade	-4.24085	1.60007	-0.161088	-4.60672	-2.68562	1.28618	-1.80506
MR201212220084	Low-grade	-4.35966	1.40793	-0.661518	-5.62087	-3.01682	0.463244	-2.93285
MR201212310182	Low-grade	-5.57434	1.36054	-1.06905	-6.1146	-3.93286	0.553083	-3.1988
MR201301270202	Low-grade	-5.00578	1.14997	-1.32148	-5.87646	-4.00917	-0.152755	-2.62057
MR201303140394	Low-grade	-5.41483	1.29661	-0.809829	-6.31287	-3.71964	0.570244	-2.85574
MR201303270579	Low-grade	-5.3431	1.12604	-1.02001	-6.53349	-3.75576	0.359006	-3.15011
MR201304200266	Low-grade	-4.99529	1.35408	-0.0315977	-6.19814	-3.67646	0.383561	-2.93507
MR201304210187	Low-grade	-5.70118	1.54825	-0.942495	-6.70185	-3.82927	0.376513	-3.02785
MR201304260750	Low-grade	-5.20179	1.46122	-0.838805	-6.35232	-3.4316	0.404437	-2.78992
MR201305040350	Low-grade	-5.4273	0.77165	-0.456239	-6.66094	-3.95023	0.94126	-2.88771
MR201306100618	Low-grade	-5.6906	1.36591	-0.885398	-6.43552	-3.81357	0.609523	-3.22938
MR201306200108	Low-grade	-5.11579	1.26264	0.118656	-6.37744	-3.43828	0.552706	-2.71022
MR201309161981	Low-grade	-4.77736	1.7373	-0.5889	-5.97337	-3.54127	0.421386	-2.98972
MR201309220394	Low-grade	-4.38671	1.6957	-1.2006	-4.56203	-2.92103	0.633533	-2.87381
MR201309230407	High-grade	-4.15271	1.65525	0.10539	-5.98723	-3.17807	1.37806	-2.38688
MR201311051337	Low-grade	-5.60843	1.2226	-0.680014	-6.51234	-3.57637	0.139762	-3.12716
MR201311230237	Low-grade	-5.85408	0.458631	-1.00854	-7.69989	-4.06818	-0.0647533	-3.85245
MR201312270638	Low-grade	-5.72662	1.11997	-1.39862	-7.39497	-3.96862	0.170717	-3.383
MR201312310699	Low-grade	-5.66859	1.54506	-0.494272	-6.08562	-3.9291	1.07451	-2.99657
MR201402220111	Low-grade	-4.13582	1.31628	-0.425317	-5.88777	-2.8871	0.922566	-1.71013
MR201404111341	High-grade	-4.60779	2.01274	-0.224734	-5.42015	-3.20034	0.813778	-3.07454
MR201405090360	Low-grade	-5.33129	1.29314	-0.527665	-5.70621	-3.54381	0.191237	-3.34285
MR201406111738	Low-grade	-4.58122	1.08551	-0.533362	-5.93764	-2.94567	0.238072	-3.09883
MR201406280573	Low-grade	-4.83936	1.35398	-1.24266	-6.54975	-3.76896	0.180698	-2.97649
MR201406290624	High-grade	-5.04794	1.50837	-0.688805	-5.41491	-3.46825	0.848698	-2.49094
MR201409210400	Low-grade	-6.15428	1.57888	-1.70564	-6.33555	-4.5205	0.952991	-3.429
MR201411020352	Low-grade	-4.65022	1.25448	-0.0145876	-5.53217	-3.76085	1.35971	-3.31479
MR201503090709	Low-grade	-5.65001	1.60397	-1.03939	-6.44238	-3.81995	0.655226	-2.90607
MR201503230977	Low-grade	-4.96199	1.15944	-0.750524	-5.95723	-3.53906	0.567968	-2.76122
MR201505061194	Low-grade	-5.08045	1.62519	-0.84341	-5.79764	-3.70385	0.5588	-2.97445
MR201506200059	Low-grade	-4.85746	1.31701	-0.817839	-5.61423	-3.81169	0.540957	-2.85049
MR201508060551	Low-grade	-5.2442	1.30208	-0.781953	-6.26179	-3.49858	0.380491	-2.80438
MR201509081508	Low-grade	-5.44218	1.15754	-0.888088	-5.7828	-3.66643	0.929109	-2.9918
MR201509141404	Low-grade	-5.29812	1.33819	-1.08603	-5.98875	-4.0863	0.51677	-2.805
MR201510101515	Low-grade	-5.37061	1.81366	-0.886455	-5.99154	-3.75852	1.13301	-3.55147
MR201511032205	High-grade	-5.32545	1.39755	-0.745959	-6.77932	-2.78899	0.59127	-2.80186
UMR201511241772	Low-grade	-4.98738	1.23867	-0.974569	-6.89636	-4.04691	0.683284	-3.60969
UMR201512020302	High-grade	-4.37459	1.37425	-0.356343	-4.91758	-2.82479	0.668081	-1.98347
UMR201512031111	High-grade	-3.86339	1.44663	-0.0559753	-4.40778	-2.43437	1.3677	-1.68464
UMR201512100674	Low-grade	-5.64409	0.90264	-0.979901	-7.22298	-3.90142	0.167683	-3.59901
UMR201512100733	Low-grade	-4.6371	1.32291	-0.513975	-5.47723	-3.38202	1.17435	-3.27351
UMR201512160737	Low-grade	-5.27806	1.26726	-0.597536	-6.23085	-3.46778	0.269827	-2.84936
UMR201601131151	Low-grade	-5.04868	1.25207	-0.471722	-6.33862	-3.4961	0.489947	-2.65154
UMR201601160220	Low-grade	-4.86058	1.78754	-0.900588	-6.31506	-3.53407	1.18227	-2.92762
UMR201602141312	Low-grade	-5.13129	1.1257	-0.694543	-5.98189	-3.55347	0.53407	-2.85097
UMR201602210050	Low-grade	-5.61053	1.0546	-0.0826011	-6.44145	-3.91968	0.163647	-3.45336
UMR201604080223	Low-grade	-5.00132	0.985464	-0.756956	-6.4709	-3.53261	0.4539	-2.94169
UMR201605050879	Low-grade	-4.75716	1.71414	-0.521322	-5.16868	-2.86239	0.717635	-1.9615
UMR201605250842	Low-grade	-6.58331	1.19412	-0.764325	-7.1604	-4.613	0.874811	-3.5604
UMR201605312076	Low-grade	-5.51734	1.02978	-0.810244	-7.17135	-3.72229	0.0585608	-3.3879
UMR201606270862	Low-grade	-3.98097	1.37763	-0.0347669	-4.79924	-3.79168	0.59864	-2.52153
UMR201606272301	Low-grade	-5.55651	0.728522	-0.867884	-6.56516	-3.58823	0.125294	-3.13383
UMR201607010164	Low-grade	-5.3853	1.43052	-0.385276	-6.47508	-3.51524	0.260916	-2.79689
UMR201609091297	Low-grade	-6.68605	1.26728	-1.14143	-7.57479	-4.49024	0.429403	-3.53359
UMR201609100634	Low-grade	-5.20945	1.38105	-0.372512	-6.72346	-3.32013	0.629671	-2.88498
UMR201609300934	Low-grade	-5.19673	1.50895	-0.348107	-6.01161	-3.63721	0.48822	-3.0989
UMR201610030106	High-grade	-5.06512	1.92189	-0.10884	-5.37825	-3.03106	0.995684	-2.50869
UMR201611091956	Low-grade	-4.62492	0.228066	-1.00629	-7.40721	-4.2451	-0.335697	-4.12738
UMR201611180739	Low-grade	-5.90707	1.14486	-1.55622	-6.91051	-4.36663	0.315044	-2.83487
UMR201611212442	Low-grade	-5.88895	0.971688	-1.69775	-6.56259	-4.12385	-0.318134	-3.41671
UMR201612020237	Low-grade	-5.65752	2.01379	-0.46144	-6.33871	-3.77384	0.834716	-3.14832
UMR201612070321	Low-grade	-4.85249	1.58703	-0.302	-5.32048	-3.19975	0.547657	-2.76665
UMR201612121840	Low-grade	-6.13358	0.904821	-1.73797	-7.14114	-4.25759	-0.676081	-3.60512
UMR201612150319	High-grade	-4.59173	1.40083	0.0431735	-5.68898	-3.13872	0.606443	-2.39274
UMR201701050944	Low-grade	-4.98568	1.62977	-0.58053	-5.97069	-3.49441	0.478882	-2.82681
UMR201703141841	Low-grade	-5.65637	1.29382	-0.106616	-6.25506	-3.65997	0.407842	-3.18036
UMR201703161983	Low-grade	-5.56211	1.7166	-0.673201	-6.75746	-3.96275	0.620471	-2.70252
UMR201704102142	Low-grade	-4.89858	1.11103	-0.961367	-5.94386	-3.12758	0.364965	-2.99863
UMR201704281080	Low-grade	-5.38723	0.876207	-1.01703	-6.4473	-3.59513	0.440646	-3.26628
UMR201706010575	Low-grade	-5.48938	1.45345	-0.568497	-6.7147	-3.55822	0.727156	-2.82471
UMR201706161376	Low-grade	-5.01592	1.23865	-1.08664	-5.63854	-3.68826	0.38415	-2.6424
UMR201706241035	High-grade	-5.13477	1.15142	-0.788022	-5.76728	-2.96761	0.399933	-2.95865
UMR201707181390	Low-grade	-5.62626	1.36039	-0.936394	-6.43145	-3.69435	0.430595	-3.07933
UMR201708012205	High-grade	-4.78151	1.37896	-0.530839	-5.39326	-3.57109	0.658818	-3.0238
UMR201708190910	Low-grade	-5.04423	1.29878	-0.590913	-6.31791	-3.83236	0.479383	-3.2479
UMR201710070399	High-grade	-4.61357	1.67835	-0.65335	-5.09753	-2.80044	1.64739	-1.53127
UMR201710091696	High-grade	-4.88318	1.57158	-1.00147	-5.69351	-4.01978	1.03416	-2.53543
UMR201710290177	Low-grade	-5.35605	1.23186	-0.958721	-6.54961	-3.53424	0.434337	-2.97921
UMR201711040939	Low-grade	-5.17549	1.28367	-0.760129	-5.98505	-3.5414	0.186135	-3.00248
UMR201712110480	Low-grade	-4.92823	1.39251	-1.05227	-5.72692	-3.25966	0.415752	-2.69828
UMR201801050274	Low-grade	-5.46973	1.60391	-0.212151	-6.08501	-3.92973	1.16681	-3.09375
UMR201802120335	High-grade	-4.62178	1.28002	-0.559273	-5.4874	-3.15318	0.603729	-2.40943
UMR201802240440	Low-grade	-5.4905	0.618717	-1.27269	-7.14332	-3.74008	-0.430084	-3.47337
UMR201803110936	High-grade	-5.27915	1.69735	-0.336581	-5.68917	-3.03293	0.938675	-2.409
UMR201803130245	Low-grade	-6.4637	1.46809	-0.900259	-6.57603	-4.33486	0.371661	-3.21711
UMR201803211940	Low-grade	-4.88987	0.546037	-0.595719	-6.45527	-3.42237	0.961832	-2.97312
UMR201803310428	Low-grade	-4.87131	1.35214	-0.722706	-5.62798	-3.49141	0.542192	-2.75108
UMR201804121038	High-grade	-4.62494	1.48961	-0.451239	-6.15757	-3.32545	0.562804	-2.22107
UMR201804251186	Low-grade	-6.47306	0.842207	-1.47122	-7.74647	-4.45229	-0.00212786	-3.91337
UMR201805022911	Low-grade	-5.42783	0.921736	-0.705063	-7.44427	-3.89921	-0.158523	-3.6047
UMR201805040462	High-grade	-5.37764	1.49671	-0.803738	-5.9057	-3.28099	0.753894	-2.35689
UMR201805292159	Low-grade	-4.48713	1.31712	-0.341954	-5.17963	-3.01073	0.466212	-2.91303
UMR201806160030	High-grade	-6.29575	1.58332	-0.783474	-6.32449	-4.53994	1.06724	-3.26818
UMR201807100265	High-grade	-4.05417	1.38192	-0.0909305	-4.90696	-3.13272	0.407721	-2.61609
UMR201807172099	Low-grade	-5.09756	1.27587	-0.183303	-5.77481	-3.96907	1.14595	-3.27505
UMR201808072425	Low-grade	-5.43936	0.892272	-1.22788	-6.21253	-3.66391	0.0271024	-3.22691
UMR201808301357	Low-grade	-5.29908	1.19399	-0.536679	-6.70447	-3.72504	0.469731	-2.90595
UMR201809132597	Low-grade	-5.07261	1.05042	-0.804653	-6.03599	-3.63758	-0.261576	-3.01906
UMR201810060449	Low-grade	-5.09927	1.62569	-0.896848	-6.31607	-3.59614	0.578511	-2.28738
UMR201810090976	Low-grade	-5.1835	1.0983	-0.619909	-6.35108	-4.06058	0.811924	-3.14343
UMR201810101881	Low-grade	-5.48834	1.17398	-0.497681	-6.65529	-3.54847	0.352183	-3.0598
UMR201810172796	Low-grade	-5.53523	0.720566	-1.168	-7.69385	-4.08529	0.109557	-3.63403
UMR201810182421	Low-grade	-4.26265	1.10897	-0.915404	-5.598	-2.92024	0.354269	-2.68638
UMR201811022867	Low-grade	-5.77899	1.19519	-0.756846	-7.29195	-4.10495	0.705454	-3.42837
UMR201811232452	Low-grade	-6.05273	1.40768	-1.01943	-6.59716	-4.35441	0.610047	-3.65644
UMR201812111685	Low-grade	-4.77142	1.15308	-1.35827	-4.87593	-3.40131	0.321345	-2.80365
UMR201812171307	Low-grade	-5.23646	1.0489	-1.63688	-6.89239	-3.59093	-0.692262	-2.8441
UMR201812243040	Low-grade	-4.42841	1.16884	-0.718607	-5.94055	-2.69508	0.338649	-3.15023
UMR201812290780	High-grade	-4.5491	1.54572	-0.651401	-5.46391	-2.91609	0.74406	-2.1524
UMR201901081339	Low-grade	-5.05779	1.23784	-0.17979	-6.76098	-3.5811	0.645297	-2.92412
UMR201903271395	Low-grade	-5.34804	1.11809	-1.906	-6.84116	-3.56943	0.163516	-2.62263
UMR201904152030	Low-grade	-5.32021	1.61721	-1.10728	-5.63652	-3.68862	0.440102	-2.91904
UMR201904181074	Low-grade	-5.39027	1.26293	-1.44463	-5.87544	-3.65943	-0.211769	-2.8921
UMR201904231196	Low-grade	-5.59857	1.5177	-0.588479	-6.24627	-3.71817	0.968861	-2.96414
UMR201905151382	Low-grade	-5.24448	0.944367	-0.808687	-6.57556	-3.44189	0.330371	-3.5046
UMR201906070278	Low-grade	-5.29403	0.596082	-1.04359	-6.99048	-3.85658	-0.403466	-4.09818
UMR201906090219	Low-grade	-4.89383	1.5275	-0.730417	-6.68882	-3.70791	1.65327	-1.8197
UMR201906131257	Low-grade	-5.11721	1.3628	-0.665577	-6.09356	-3.22153	0.746482	-2.60245
UMR201907091943	Low-grade	-5.5008	1.28912	-0.801426	-6.40373	-4.12744	0.320451	-3.07437
UMR201907171111	Low-grade	-4.96401	0.102229	-0.353677	-5.94913	-3.92454	-0.0545817	-4.40336
UMR201907171391	Low-grade	-6.01455	1.61142	-0.50207	-6.25689	-4.54054	1.64589	-3.50862
UMR201907290224	Low-grade	-4.60487	1.32272	-0.898665	-5.52806	-2.98482	0.489025	-2.95461
UMR201908051523	Low-grade	-5.48433	1.45053	-0.868343	-6.2913	-3.65891	0.520039	-2.98585
UMR201909161242	Low-grade	-4.49863	1.15476	-0.844931	-5.55322	-3.91802	0.114425	-2.86222
UMR201909171753	Low-grade	-5.43397	1.42543	-0.941075	-6.3997	-3.59572	0.113567	-2.88862
UMR201911170195	High-grade	-4.24902	0.926858	0.207873	-5.66379	-3.7412	2.20591	-2.47855
UMR201911183682	Low-grade	-4.90122	0.529591	-0.280332	-6.5768	-3.62443	0.0509941	-3.73759
UMR201911281234	Low-grade	-4.66064	0.715128	-0.71487	-6.20665	-2.93137	-0.00697151	-3.00918
UMR201912042704	Low-grade	-5.46348	1.49364	-0.541998	-6.43348	-3.88479	0.637201	-3.0846
UMR202004070423	Low-grade	-3.4522	1.30442	0.260144	-6.20281	-2.91274	0.823855	-2.88518
UMR202004140536	Low-grade	-5.06997	1.67799	-0.334939	-5.89843	-3.43149	0.638968	-2.7415
UMR202004150152	Low-grade	-5.31895	1.44274	-0.28247	-6.27517	-3.54909	0.886407	-2.93984
